# Supplementary material for: Enhancing soil health and strawberry disease resistance: the impact of calcium cyanamide treatment on soil microbiota and physicochemical properties
Source: Front Microbiol. 2024 Mar 21;15:1366814. doi: 10.3389/fmicb.2024.1366814 (PMC10991749; doi:10.3389/fmicb.2024.1366814)
Supplement: Supplementary file 1 [file Presentation_1.zip]

Archive with 10 entries (10 files):
- Figure legend0228-for Supplem.docx
- FigureS1.jpg
- FigureS2.jpg
- FigureS3.jpg
- FigureS4.jpg
- FigureS5.jpg
- FigureS6.jpg
- TableS1.docx
- TableS2.xlsx
- TableS3.xlsx
