# Supplementary material for: Enhancing soil health and strawberry disease resistance: the impact of calcium cyanamide treatment on soil microbiota and physicochemical properties
Source: Front Microbiol. 2024 Mar 21;15:1366814. doi: 10.3389/fmicb.2024.1366814 (PMC10991749; doi:10.3389/fmicb.2024.1366814)
Supplement: Supplementary file 1 [file Presentation_1.zip › TableS2.xlsx]

## Sheet: CK_SDat4_16s
C-C	C-B	C-F	stat	p.value	edgeR	csOTU	Network	Module	Column1
bOTU149	0	1	1	0.747943	0.0683	1	0	1	Module_1
bOTU407	0	0	1	0.809849	0.037	0	0	1	Module_1
bOTU452	0	0	1	0.335337	0.6757	0	0	0	NA
bOTU25	1	0	1	0.394982	0.5669	0	0	0	NA
bOTU167	0	0	1	0.584155	0.173	0	0	1	Module_6
bOTU188	1	0	1	0.387225	0.6133	0	0	1	Module_20
bOTU341	0	1	1	0.850357	0.0363	1	1	1	Module_3
bOTU132	0	1	1	0.71407	0.1369	1	0	1	Module_10
bOTU56	0	1	1	0.650262	0.1289	1	0	1	Module_5
bOTU199	0	1	1	0.691019	0.2241	0	0	1	Module_3
bOTU259	0	1	1	0.862296	0.0363	0	0	1	Module_3
bOTU600	0	1	0	0.462858	0.6798	0	0	0	NA
bOTU659	0	1	0	0.677591	0.1404	0	0	1	Module_14
bOTU500	0	1	1	0.573697	0.2136	0	0	1	Module_10
bOTU400	0	0	1	0.543594	0.2864	0	0	1	Module_6
bOTU201	1	1	0	0.221788	0.8904	0	0	1	Module_19
bOTU31	1	0	0	0.891145	0.0363	1	1	1	Module_4
bOTU116	0	1	0	0.823677	0.0707	1	0	1	Module_14
bOTU29	0	1	0	0.229226	0.9751	0	0	0	NA
bOTU122	0	1	1	0.820411	0.0529	1	0	1	Module_1
bOTU105	0	1	1	0.644501	0.1641	1	0	1	Module_10
bOTU5	0	1	0	0.258554	0.755	0	0	0	NA
bOTU534	0	0	1	0.78793	0.1051	1	0	1	Module_5
bOTU205	0	1	0	0.57057	0.2965	0	0	1	Module_10
bOTU361	0	1	0	0.720849	0.1058	1	0	1	Module_3
bOTU559	1	0	1	0.20474	0.7899	0	0	0	NA
bOTU71	1	0	0	0.575419	0.0363	1	1	1	Module_4
bOTU172	1	1	0	0.652238	0.1873	0	0	0	NA
bOTU276	1	1	0	0.337824	0.6073	0	0	1	Module_19
bOTU389	0	1	1	0.690633	0.2034	1	0	1	Module_3
bOTU160	0	1	1	0.819011	0.0714	1	0	1	Module_1
bOTU120	0	1	1	0.450273	0.3422	1	0	1	Module_10
bOTU309	0	1	0	0.511909	0.6465	1	0	1	Module_8
bOTU282	1	1	0	0.156451	0.977	0	0	0	NA
bOTU11	1	0	0	0.304765	0.8605	0	0	0	NA
bOTU268	0	1	1	0.504453	0.4627	1	0	1	Module_5
bOTU171	0	0	1	0.613534	0.1727	0	0	0	NA
bOTU488	1	1	0	0.318058	0.8525	0	0	0	NA
bOTU857	0	1	1	0.59071	0.3596	0	0	1	Module_10
bOTU219	1	1	0	0.599008	0.3618	1	0	1	Module_28
bOTU24	1	0	0	0.873147	0.0363	0	0	1	Module_15
bOTU79	0	1	0	0.8129	0.0749	1	0	1	Module_10
bOTU22	1	0	1	0.446916	0.4672	0	0	1	Module_9
bOTU657	0	1	0	0.837232	0.0749	1	0	1	Module_10
bOTU608	0	1	0	0.250774	0.8353	0	0	0	NA
bOTU332	0	0	1	0.654618	0.1395	1	0	1	Module_5
bOTU865	1	0	1	0.317608	0.7851	0	0	0	NA
bOTU16	0	1	1	0.92399	0.0363	1	1	1	Module_5
bOTU191	0	0	1	0.765145	0.0712	1	0	1	Module_6
bOTU234	0	1	1	0.633698	0.2127	0	0	1	Module_2
bOTU258	1	0	1	0.575303	0.2606	0	0	1	Module_9
bOTU33	1	0	0	0.658638	0.1443	0	0	1	Module_4
bOTU267	1	0	0	0.354036	0.6781	0	0	0	NA
bOTU90	0	0	1	0.0710115	0.9405	0	0	0	NA
bOTU43	1	0	0	0.26829	0.7132	0	0	0	NA
bOTU228	0	1	1	0.609368	0.2054	1	0	1	Module_1
bOTU274	0	1	0	0.888102	0.0366	1	1	1	Module_10
bOTU397	0	0	1	0.692059	0.037	0	0	1	Module_16
bOTU2	1	0	0	0.82227	0.0363	1	1	1	Module_4
bOTU247	0	1	0	0.473282	0.4654	1	0	1	Module_5
bOTU4	1	0	0	0.819855	0.0363	1	1	1	Module_4
bOTU27	1	0	0	0.374003	0.5579	0	0	1	Module_24
bOTU81	0	1	0	0.229574	0.932	0	0	0	NA
bOTU319	0	1	1	0.582107	0.3549	1	0	1	Module_10
bOTU255	0	1	0	0.571912	0.2832	0	0	0	NA
bOTU55	0	1	1	0.849636	0.0363	1	1	1	Module_10
bOTU163	0	1	0	0.533796	0.3826	0	0	1	Module_17
bOTU508	0	1	1	0.561979	0.4254	0	0	0	NA
bOTU312	1	1	0	0.560715	0.2599	0	0	0	NA
bOTU349	0	1	1	0.839276	0.0196	1	1	1	Module_1
bOTU42	0	0	1	0.751174	0.0722	0	0	0	NA
bOTU69	1	1	0	0.578202	0.2858	0	0	0	NA
bOTU103	0	0	1	0.658692	0.2554	0	0	0	NA
bOTU8	0	0	1	0.706653	0.0722	0	0	1	Module_1
bOTU222	0	1	1	0.688788	0.1308	1	0	1	Module_3
bOTU436	0	0	1	0.623374	0.2554	1	0	1	Module_1
bOTU454	1	0	1	0.45054	0.3832	0	0	0	NA
bOTU7	1	0	0	0.705411	0.0363	1	1	1	Module_4
bOTU136	1	0	0	0.751741	0.0363	1	1	1	Module_4
bOTU98	0	1	1	0.472522	0.4012	0	0	0	NA
bOTU104	0	1	0	0.530993	0.2864	1	0	1	Module_21
bOTU523	0	1	1	0.525703	0.4634	0	0	1	Module_5
bOTU280	0	1	1	0.556108	0.4595	0	0	1	Module_6
bOTU130	0	1	1	0.579085	0.1992	1	0	1	Module_1
bOTU46	0	1	1	0.477988	0.2632	1	0	1	Module_10
bOTU49	0	1	0	0.732646	0.0749	1	0	1	Module_10
bOTU53	0	1	0	0.516716	0.2896	0	0	0	NA
bOTU516	1	0	0	0.916126	0.0363	1	1	1	Module_12
bOTU679	0	1	1	0.586103	0.1793	0	0	1	Module_5
bOTU270	0	1	0	0.568285	0.1078	0	0	1	Module_2
bOTU41	1	0	0	0.816954	0.0721	0	0	1	Module_4
bOTU743	0	1	1	0.696836	0.1475	1	0	1	Module_6
bOTU602	1	0	1	0.55521	0.4638	1	0	0	NA
bOTU62	1	0	0	0.387255	0.6143	0	0	1	Module_18
bOTU3	1	0	0	0.658673	0.1062	0	0	0	NA
bOTU40	0	1	1	0.520327	0.2748	1	0	1	Module_10
bOTU192	0	0	1	0.613097	0.2472	1	0	1	Module_5
bOTU809	0	1	1	0.382281	0.6783	0	0	0	NA
bOTU707	0	1	0	0.672137	0.1091	1	0	1	Module_2
bOTU464	0	1	1	0.688956	0.1017	1	0	1	Module_1
bOTU364	0	1	0	0.715536	0.0366	1	1	1	Module_2
bOTU212	0	1	0	0.644908	0.2501	1	0	1	Module_10
bOTU278	0	0	1	0.448334	0.5223	0	0	1	Module_6
bOTU410	0	1	1	0.346244	0.6116	0	0	1	Module_7
bOTU419	0	1	0	0.608371	0.1387	1	0	1	Module_3
bOTU44	0	1	1	0.729907	0.084	1	0	1	Module_10
bOTU13	0	1	1	0.830552	0.0255	1	1	1	Module_10
bOTU628	1	0	0	0.594645	0.2454	0	0	0	NA
bOTU566	0	0	1	0.505228	0.3584	0	0	1	Module_11
bOTU67	0	1	0	0.646464	0.1438	1	0	1	Module_10
bOTU317	0	0	1	0.72799	0.1069	0	0	0	NA
bOTU119	0	1	1	0.107521	0.9638	0	0	0	NA
bOTU221	0	1	1	0.489128	0.4579	0	0	1	Module_6
bOTU28	0	1	1	0.680199	0.0948	0	0	1	Module_10
bOTU64	0	1	1	0.764021	0.0711	1	0	1	Module_10
bOTU85	0	1	1	0.590819	0.2575	1	0	1	Module_6
bOTU422	0	0	1	0.706208	0.1069	1	0	1	Module_6
bOTU391	1	0	0	0.400857	0.6147	0	0	0	NA
bOTU629	0	0	1	0.216445	0.8913	0	0	0	NA
bOTU366	1	1	0	0.586428	0.3642	1	0	0	NA
bOTU549	0	1	1	0.466547	0.4368	0	0	1	Module_6
bOTU297	0	1	0	0.703245	0.0717	1	0	1	Module_3
bOTU439	0	1	1	0.50603	0.3773	1	0	1	Module_3
bOTU34	1	0	0	0.600753	0.1054	0	0	0	NA
bOTU151	0	0	1	0.606675	0.2472	0	0	1	Module_26
bOTU648	0	1	1	0.485409	0.3934	0	0	1	Module_3
bOTU847	0	1	1	0.427164	0.6769	0	0	1	Module_6
bOTU152	1	0	0	0.377203	0.8946	0	0	0	NA
bOTU111	1	1	0	0.505611	0.3582	0	0	0	NA
bOTU553	0	1	0	0.918262	0.0366	1	1	1	Module_10
bOTU526	0	1	1	0.573575	0.2892	0	0	1	Module_8
bOTU1	0	1	1	0.71256	0.1202	1	0	1	Module_5
bOTU378	1	0	1	0.251696	0.7984	0	0	1	Module_23
bOTU217	0	1	0	0.814431	0.0707	1	0	1	Module_10
bOTU616	1	0	0	0.482779	0.3974	0	0	1	Module_18
bOTU97	0	1	1	0.880487	0.0279	1	1	1	Module_6
bOTU92	0	1	1	0.932737	0.0234	1	1	1	Module_6
bOTU83	0	1	0	0.730792	0.146	0	0	1	Module_17
bOTU1101	0	1	0	0.72828	0.0726	0	0	1	Module_2
bOTU77	0	1	1	0.622512	0.1913	1	0	1	Module_10
bOTU72	1	0	0	0.216836	0.8371	0	0	1	Module_27
bOTU298	0	1	0	0.542711	0.0713	1	0	1	Module_2
bOTU207	0	1	1	0.90097	0.004	1	1	1	Module_10
bOTU127	0	1	0	0.750517	0.0749	1	0	1	Module_10
bOTU316	0	1	1	0.473091	0.5692	0	0	1	Module_8
bOTU485	1	0	0	0.700408	0.0363	0	0	1	Module_15
bOTU241	1	0	0	0.757855	0.0363	1	1	1	Module_12
bOTU229	0	1	0	0.63443	0.2501	1	0	1	Module_5
bOTU193	0	0	1	0.692017	0.1771	0	0	0	NA
bOTU45	1	0	1	0.120342	0.9777	0	0	0	NA
bOTU137	0	1	1	0.631802	0.1641	1	0	1	Module_6
bOTU651	0	0	1	0.604616	0.037	1	1	1	Module_6
bOTU233	0	1	1	0.73263	0.1048	1	0	1	Module_2
bOTU129	0	0	1	0.646438	0.1092	1	0	1	Module_10
bOTU183	1	0	1	0.384814	0.6446	0	0	0	NA
bOTU348	0	1	1	0.605266	0.2261	1	0	1	Module_5
bOTU179	0	1	0	0.588228	0.1434	1	0	1	Module_3
bOTU305	1	0	0	0.474619	0.6368	0	0	1	Module_23
bOTU114	0	1	1	0.633739	0.1188	1	0	1	Module_6
bOTU387	0	1	0	0.576426	0.2898	0	0	1	Module_10
bOTU442	0	1	1	0.612961	0.3541	0	0	1	Module_5
bOTU231	1	0	0	0.365318	0.6555	0	0	0	NA
bOTU441	0	1	0	0.767936	0.0366	1	1	1	Module_10
bOTU106	1	0	1	0.165589	0.8621	0	0	0	NA
bOTU256	0	1	1	0.710886	0.1409	1	0	1	Module_10
bOTU73	0	1	1	0.877003	0.0363	1	1	1	Module_5
bOTU30	0	1	1	0.807846	0.0105	1	1	1	Module_10
bOTU202	0	1	0	0.902144	0.0366	1	1	1	Module_2
bOTU126	0	0	1	0.509164	0.4714	1	0	1	Module_1
bOTU551	0	0	1	0.45272	0.4655	1	0	1	Module_6
bOTU307	0	1	1	0.328975	0.6792	0	0	1	Module_21
bOTU164	0	1	0	0.848966	0.0366	1	1	1	Module_10
bOTU52	0	1	1	0.808054	0.0064	1	1	1	Module_6
bOTU54	1	0	0	0.845929	0.0363	0	0	1	Module_4
bOTU166	1	0	1	0.371902	0.6296	0	0	1	Module_20
bOTU372	0	1	1	0.585939	0.3514	1	0	1	Module_6
bOTU82	0	0	1	0.497978	0.3216	1	0	1	Module_5
bOTU142	0	1	1	0.547558	0.2708	1	0	1	Module_10
bOTU197	1	0	0	0.459943	0.4682	0	0	0	NA
bOTU230	0	1	0	0.73667	0.0749	1	0	1	Module_10
bOTU161	0	0	1	0.544321	0.2855	1	0	1	Module_5
bOTU158	1	0	1	0.477929	0.4862	0	0	0	NA
bOTU162	1	0	0	0.616998	0.177	0	0	0	NA
bOTU35	1	1	0	0.127868	0.8973	0	0	0	NA
bOTU416	0	1	1	0.556652	0.2546	0	0	1	Module_10
bOTU455	0	1	0	0.304346	0.8449	0	0	0	NA
bOTU1048	0	0	1	0.519803	0.2898	0	0	0	NA
bOTU578	0	1	0	0.895658	0.0366	1	1	1	Module_2
bOTU21	0	1	1	0.283903	0.712	0	0	0	NA
bOTU148	0	1	0	0.715044	0.0717	1	0	1	Module_3
bOTU144	1	0	0	0.715887	0.0363	1	1	1	Module_4
bOTU150	1	0	0	0.696746	0.0363	0	0	1	Module_4
bOTU211	1	0	0	0.190064	1	0	0	0	NA
bOTU113	0	1	0	0.642424	0.1097	1	0	1	Module_10
bOTU244	0	0	1	0.49644	0.6389	1	0	1	Module_6
bOTU243	0	1	0	0.469844	0.7828	1	0	1	Module_6
bOTU1069	0	1	1	0.251956	0.8936	0	0	0	NA
bOTU252	0	0	1	0.826718	0.037	1	1	1	Module_6
bOTU93	0	1	0	0.641646	0.2501	1	0	1	Module_10
bOTU147	0	0	1	0.378423	0.6327	0	0	1	Module_13
bOTU131	0	1	1	0.571325	0.3596	0	0	1	Module_10
bOTU88	0	1	1	0.741448	0.0962	1	0	1	Module_6
bOTU517	0	0	1	0.815958	0.037	1	1	1	Module_6
bOTU187	0	1	1	0.385515	0.4677	1	0	1	Module_1
bOTU254	0	1	1	0.850592	0.0363	1	1	1	Module_3
bOTU838	0	1	1	0.591661	0.3623	0	0	1	Module_8
bOTU900	0	0	1	0.643143	0.037	1	1	1	Module_6
bOTU640	1	0	1	0.530933	0.3797	0	0	0	NA
bOTU75	0	1	0	0.855141	0.0366	1	1	1	Module_3
bOTU556	0	1	1	0.565761	0.2819	0	0	1	Module_6
bOTU358	0	1	1	0.687833	0.1343	1	0	1	Module_10
bOTU84	0	0	1	0.326213	0.6555	0	0	0	NA
bOTU165	1	0	0	0.658795	0.0363	1	1	1	Module_4
bOTU266	0	1	1	0.748642	0.0388	1	1	1	Module_10
bOTU17	1	0	1	0.499143	0.4504	0	0	1	Module_9
bOTU65	0	0	1	0.501073	0.3013	0	0	1	Module_11
bOTU189	0	0	1	0.519474	0.4699	1	0	1	Module_1
bOTU336	0	1	0	0.53182	0.3362	0	0	0	NA
bOTU209	0	1	1	0.698	0.0792	1	0	1	Module_6
bOTU376	0	1	1	0.978453	0.0291	1	1	1	Module_10
bOTU20	1	0	0	0.591838	0.1804	0	0	0	NA
bOTU292	0	0	1	0.583143	0.2864	1	0	1	Module_6
bOTU184	0	0	1	0.665784	0.0732	0	0	1	Module_16
bOTU681	0	1	1	0.584072	0.1452	1	0	1	Module_5
bOTU80	0	1	1	0.867163	0.004	1	1	1	Module_1
bOTU145	0	1	0	0.697551	0.1169	0	0	0	NA
bOTU399	0	1	1	0.931073	0.0138	0	0	1	Module_2
bOTU248	0	1	1	0.758567	0.1651	1	0	1	Module_6
bOTU57	1	0	0	0.618407	0.0363	1	1	1	Module_4
bOTU198	0	1	1	0.574398	0.1617	1	0	1	Module_10
bOTU9	1	0	0	0.683415	0.0711	0	0	0	NA
bOTU12	0	1	1	0.919345	0.0363	1	1	1	Module_1
bOTU196	1	0	0	0.888047	0.0363	1	1	1	Module_4
bOTU514	0	1	1	0.587912	0.2837	0	0	1	Module_10
bOTU409	0	1	0	0.854579	0.0366	1	1	1	Module_10
bOTU281	0	1	1	0.672673	0.1885	1	0	1	Module_2
bOTU331	0	1	0	0.0871921	0.9341	0	0	0	NA
bOTU206	0	1	0	0.501032	0.6418	1	0	1	Module_5
bOTU174	0	1	1	0.477353	0.3493	0	0	1	Module_7
bOTU428	0	1	0	0.854131	0.0366	1	1	1	Module_2
bOTU115	0	0	1	0.598785	0.144	0	0	1	Module_10
bOTU50	1	0	0	0.605591	0.2551	0	0	1	Module_9
bOTU218	0	1	1	0.474491	0.4316	0	0	0	NA
bOTU271	0	0	1	0.635383	0.2531	1	0	1	Module_6
bOTU351	0	0	1	0.502171	0.3777	0	0	0	NA
bOTU118	0	1	1	0.648651	0.1296	1	0	1	Module_3
bOTU746	1	0	1	0.409319	0.4445	0	0	0	NA
bOTU99	1	0	0	0.759685	0.0363	1	1	0	NA
bOTU76	1	0	0	0.505165	0.4277	0	0	0	NA
bOTU318	0	1	1	0.692451	0.2059	1	0	1	Module_10
bOTU235	0	1	1	0.568093	0.3619	1	0	1	Module_1
bOTU108	1	0	1	0.645956	0.1669	0	0	0	NA
bOTU141	0	1	1	0.564596	0.3118	0	0	1	Module_6
bOTU180	1	0	0	0.854531	0.0363	1	1	1	Module_12
bOTU143	1	0	0	0.765031	0.1292	0	0	0	NA
bOTU32	0	1	1	0.715315	0.0943	1	0	1	Module_5
bOTU431	0	1	1	0.225976	0.8492	0	0	1	Module_13
bOTU39	0	1	1	0.747063	0.1017	1	0	1	Module_1
bOTU536	1	1	0	0.296825	0.7626	0	0	0	NA
bOTU14	0	1	0	0.807572	0.0366	1	1	1	Module_22
bOTU87	0	1	0	0.475347	0.5299	0	0	1	Module_1
bOTU63	0	1	1	0.26373	0.7635	0	0	0	NA
bOTU26	0	1	1	0.49768	0.4618	1	0	1	Module_5
bOTU15	1	0	0	0.661826	0.0363	1	1	1	Module_4
bOTU490	0	1	1	0.332109	0.7831	0	0	1	Module_7
bOTU51	1	0	0	0.783486	0.0721	0	0	1	Module_4
bOTU375	1	0	0	0.865037	0.0363	0	0	0	NA
bOTU603	0	0	1	0.448623	0.6431	1	0	1	Module_25
bOTU146	0	1	1	0.668231	0.1271	1	0	1	Module_1
bOTU94	0	1	1	0.564152	0.4713	1	0	1	Module_1
bOTU157	0	0	1	0.300317	0.696	0	0	1	Module_7
bOTU285	0	1	1	0.733515	0.1719	1	0	0	NA
bOTU100	0	1	1	0.682771	0.1615	1	0	1	Module_3
bOTU154	0	1	1	0.67941	0.2127	1	0	1	Module_1
bOTU350	1	0	0	0.601471	0.2832	1	0	0	NA
bOTU135	0	1	1	0.572576	0.3364	1	0	1	Module_10
bOTU68	0	1	1	0.708154	0.1443	0	0	1	Module_22
bOTU413	0	1	0	0.651029	0.2501	1	0	1	Module_5
bOTU203	1	0	0	0.583076	0.246	0	0	0	NA
bOTU117	1	0	0	0.63071	0.1445	1	0	1	Module_4
bOTU232	1	0	0	0.510459	0.1421	1	0	0	NA
bOTU489	1	1	0	0.483342	0.4014	0	0	1	Module_28
bOTU666	0	1	1	0.563433	0.3541	0	0	1	Module_5
bOTU264	0	0	1	0.670856	0.1392	1	0	1	Module_5
bOTU18	1	0	0	0.661386	0.0363	1	1	1	Module_4
bOTU245	0	1	1	0.707718	0.1826	1	0	1	Module_1
bOTU505	1	0	0	0.341501	0.7383	0	0	0	NA
bOTU139	0	1	1	0.448092	0.545	0	0	0	NA
bOTU128	0	0	1	0.519227	0.3235	1	0	1	Module_1
bOTU533	0	1	1	0.932216	0.0183	1	1	1	Module_6
bOTU964	0	1	0	0.727433	0.1079	0	0	1	Module_2
bOTU541	0	0	1	0.465965	0.5321	0	0	1	Module_5
bOTU101	0	1	1	0.506506	0.365	1	0	1	Module_6
bOTU38	1	0	0	0.940781	0.0363	1	1	1	Module_4
bOTU220	0	1	0	0.487467	0.6428	1	0	1	Module_5
bOTU941	0	1	0	0.71825	0.1079	0	0	1	Module_2
bOTU238	0	1	1	0.523854	0.572	0	0	1	Module_5
bOTU134	1	0	0	0.472481	0.3738	0	0	1	Module_27
bOTU480	0	1	1	0.627587	0.3596	0	0	1	Module_1
bOTU215	0	1	1	0.63471	0.1531	1	0	1	Module_3
bOTU112	0	0	1	0.539026	0.3304	0	0	1	Module_26
bOTU37	1	0	0	0.572373	0.0363	1	1	1	Module_4
bOTU138	0	1	0	0.617568	0.0366	1	1	1	Module_2
bOTU860	0	1	1	0.575587	0.2822	0	0	1	Module_6
bOTU110	0	1	1	0.28866	0.7649	0	0	1	Module_13
bOTU6	0	0	1	0.457199	0.5394	0	0	0	NA
bOTU388	0	1	0	0.880641	0.0366	1	1	1	Module_10
bOTU352	0	1	1	0.482624	0.4279	0	0	1	Module_8
bOTU121	0	1	1	0.339787	0.677	0	0	1	Module_7
bOTU36	1	1	0	0.246472	0.845	0	0	0	NA
bOTU645	0	1	1	0.72167	0.129	1	0	1	Module_1
bOTU123	0	1	1	0.610968	0.3596	1	0	1	Module_10
bOTU650	0	0	1	0.817451	0.037	1	1	1	Module_1
bOTU61	0	1	1	0.913972	0.0301	1	1	1	Module_1
bOTU384	0	1	0	0.552763	0.283	1	0	1	Module_10
bOTU542	1	0	1	0.410318	0.4353	0	0	1	Module_25
bOTU10	1	0	0	0.839291	0.0363	1	1	1	Module_4
bOTU511	0	1	1	0.838759	0.0114	1	1	1	Module_6
bOTU208	0	0	1	0.51977	0.3597	0	0	0	NA
bOTU239	0	1	1	0.564921	0.2335	0	0	1	Module_5
bOTU109	0	1	1	0.958211	0.0196	1	1	1	Module_5
bOTU434	1	0	0	0.553573	0.2704	0	0	1	Module_24
bOTU1292	0	1	0	0.899317	0.0366	1	1	1	Module_2
bOTU345	0	1	0	0.894195	0.0366	1	1	1	Module_2
bOTU153	0	1	0	0.704996	0.1091	1	0	1	Module_2
bOTU140	0	1	1	0.578189	0.2144	1	0	1	Module_6
bOTU86	0	1	0	0.311154	0.7922	0	0	0	NA
bOTU155	0	1	0	0.368463	1	0	0	0	NA
bOTU66	0	1	1	0.322359	0.8475	0	0	0	NA
bOTU58	0	1	1	0.70674	0.1953	0	0	1	Module_10
bOTU392	0	1	1	0.407963	0.6779	0	0	1	Module_10
bOTU23	0	1	1	0.719839	0.1258	1	0	1	Module_6
bOTU226	1	0	1	0.289797	0.765	0	0	0	NA
bOTU1210	0	1	0	0.484818	0.4675	0	0	1	Module_8
bOTU176	0	1	0	0.183884	0.7903	0	0	0	NA
bOTU89	0	1	1	0.856614	0.0363	1	1	1	Module_10
bOTU289	0	1	1	0.57898	0.3541	1	0	1	Module_5
bOTU70	0	1	0	0.485393	0.5064	0	0	0	NA
bOTU499	0	1	1	0.258658	0.8922	0	0	1	Module_11
bOTU466	0	1	0	0.387305	1	0	0	1	Module_6
bOTU558	0	1	1	0.47261	0.4465	0	0	1	Module_8
bOTU177	1	1	0	0.608673	0.1885	0	0	1	Module_4
bOTU852	1	0	1	0.243313	0.8945	0	0	0	NA
bOTU225	0	0	1	0.687577	0.1077	1	0	1	Module_1
bOTU356	1	0	1	0.359467	0.8071	0	0	0	NA
bOTU269	0	1	0	0.708638	0.1114	1	0	1	Module_10
bOTU386	0	1	0	0.547989	0.109	1	0	1	Module_10
bOTU425	0	1	0	0.560545	0.1765	1	0	1	Module_3
bOTU19	1	0	0	0.884507	0.0363	1	1	1	Module_4
bOTU125	0	1	1	0.853612	0.0317	0	0	1	Module_10
bOTU237	0	0	1	0.794594	0.037	1	1	1	Module_1
bOTU383	1	0	0	0.451357	0.5568	0	0	0	NA
bOTU47	1	0	1	0.598024	0.239	0	0	1	Module_9
bOTU236	1	0	1	0.25997	0.8034	0	0	0	NA

## Sheet: C_SDat4_16s
C-C	C-B	C-F	stat	p.value	edgeR	csOTU	Network	Module	Column1
bOTU149	0	1	0	0.784292	0.0366	1	1	1	Module_2
bOTU452	0	1	1	0.571566	0.2102	1	0	1	Module_2
bOTU25	0	1	0	0.674092	0.1114	1	0	1	Module_3
bOTU167	0	1	1	0.540229	0.3202	0	0	0	NA
bOTU188	0	1	0	0.519928	0.3278	0	0	1	Module_17
bOTU132	0	1	1	0.670823	0.1865	1	0	0	NA
bOTU56	0	1	0	0.695135	0.061	1	0	1	Module_2
bOTU507	1	0	0	0.962352	0.0363	1	1	1	Module_1
bOTU199	0	0	1	0.739487	0.1074	1	0	1	Module_6
bOTU259	0	1	0	0.810535	0.0707	1	0	0	NA
bOTU600	1	0	0	0.854859	0.0363	0	0	1	Module_18
bOTU512	0	0	1	0.590996	0.037	1	1	1	Module_10
bOTU500	0	1	1	0.57566	0.3647	0	0	1	Module_9
bOTU178	1	1	0	0.503806	0.3674	1	0	1	Module_11
bOTU400	0	1	1	0.544492	0.4547	0	0	1	Module_6
bOTU242	0	0	1	0.614355	0.2472	1	0	1	Module_6
bOTU201	0	0	1	0.546157	0.037	1	1	1	Module_4
bOTU31	1	0	0	0.934823	0.0363	1	1	1	Module_1
bOTU29	1	0	0	0.966408	0.0363	1	1	1	Module_1
bOTU122	0	1	1	0.609473	0.2069	1	0	1	Module_6
bOTU105	0	1	1	0.492319	0.3334	1	0	1	Module_6
bOTU5	1	1	0	0.456684	0.4612	1	0	1	Module_1
bOTU567	0	0	1	0.81438	0.0767	1	0	1	Module_4
bOTU205	0	0	1	0.603281	0.1074	1	0	1	Module_6
bOTU361	0	1	0	0.544373	0.2501	1	0	1	Module_5
bOTU95	0	1	0	0.478716	1	1	0	1	Module_6
bOTU559	1	0	0	0.631199	0.2454	0	0	0	NA
bOTU71	1	0	0	0.792911	0.0363	1	1	1	Module_1
bOTU172	0	1	0	0.449655	0.818	0	0	1	Module_11
bOTU276	0	1	0	0.520618	0.3587	1	0	1	Module_7
bOTU389	0	1	1	0.602105	0.2033	1	0	1	Module_2
bOTU160	0	0	1	0.675251	0.1074	1	0	1	Module_6
bOTU120	0	0	1	0.802016	0.0767	1	0	1	Module_4
bOTU11	0	1	0	0.735707	0.1176	0	0	0	NA
bOTU268	0	1	1	0.589476	0.2122	1	0	1	Module_5
bOTU171	0	1	0	0.685212	0.1053	1	0	1	Module_6
bOTU744	0	1	1	0.655563	0.2036	1	0	1	Module_2
bOTU488	1	0	0	0.569489	0.2865	1	0	1	Module_3
bOTU219	1	0	1	0.231522	0.8998	0	0	0	NA
bOTU24	1	0	0	0.925496	0.0363	1	1	1	Module_18
bOTU79	0	0	1	0.839029	0.037	1	1	1	Module_6
bOTU22	0	1	0	0.495171	0.5374	0	0	1	Module_3
bOTU181	0	0	1	0.942564	0.037	1	1	1	Module_4
bOTU308	0	0	1	0.576738	0.2821	1	0	1	Module_6
bOTU332	0	1	1	0.418363	0.3909	1	0	1	Module_6
bOTU283	1	0	0	0.850089	0.0363	0	0	1	Module_1
bOTU16	0	1	1	0.739723	0.122	1	0	1	Module_6
bOTU191	0	1	1	0.705017	0.2161	1	0	0	NA
bOTU344	1	0	0	0.757307	0.0731	1	0	1	Module_1
bOTU258	0	1	0	0.481473	0.6436	0	0	1	Module_15
bOTU592	1	0	0	0.832986	0.0363	1	1	1	Module_1
bOTU33	1	0	0	0.952336	0.0363	1	1	1	Module_1
bOTU267	0	0	1	0.783723	0.0722	1	0	1	Module_6
bOTU90	1	1	0	0.45875	0.3489	0	0	1	Module_1
bOTU325	0	0	1	0.862469	0.037	1	1	1	Module_4
bOTU43	1	0	0	0.820622	0.0363	1	1	1	Module_1
bOTU730	0	0	1	0.626637	0.1074	1	0	1	Module_6
bOTU2	1	0	0	0.879834	0.0363	1	1	1	Module_1
bOTU4	1	0	0	0.876144	0.0363	1	1	1	Module_1
bOTU27	1	0	0	0.838903	0.0363	1	1	1	Module_1
bOTU81	1	0	0	0.802362	0.0598	1	0	1	Module_1
bOTU55	0	0	1	0.843085	0.037	1	1	1	Module_4
bOTU508	0	1	0	0.573746	0.2867	0	0	0	NA
bOTU379	1	0	0	0.835546	0.0363	1	1	1	Module_1
bOTU312	1	0	0	0.660003	0.1805	0	0	0	NA
bOTU475	0	0	1	0.629179	0.2472	1	0	1	Module_6
bOTU42	0	1	0	0.643053	0.1484	1	0	1	Module_3
bOTU69	1	1	0	0.504577	0.4207	0	0	1	Module_12
bOTU103	0	1	0	0.492412	0.5099	0	0	0	NA
bOTU8	1	1	0	0.695773	0.0813	0	0	1	Module_3
bOTU222	0	1	1	0.648475	0.1533	1	0	1	Module_6
bOTU436	0	0	1	0.799313	0.0714	1	0	1	Module_10
bOTU454	1	0	0	0.493219	0.4269	0	0	0	NA
bOTU7	1	0	0	0.871223	0.0363	1	1	1	Module_1
bOTU136	1	0	0	0.904363	0.0363	1	1	1	Module_1
bOTU98	1	1	0	0.544909	0.4569	0	0	0	NA
bOTU104	0	0	1	0.42086	1	1	0	0	NA
bOTU523	0	0	1	0.81813	0.037	1	1	1	Module_6
bOTU280	0	1	1	0.691105	0.1865	1	0	1	Module_6
bOTU979	1	0	0	0.102875	1	0	0	0	NA
bOTU133	1	0	0	0.872227	0.0363	1	1	1	Module_1
bOTU130	0	0	1	0.793849	0.0722	1	0	1	Module_4
bOTU46	0	0	1	0.752964	0.0722	1	0	1	Module_6
bOTU49	0	1	1	0.469514	0.5307	1	0	1	Module_6
bOTU53	1	0	0	0.246238	0.8481	0	0	0	NA
bOTU426	0	0	1	0.85499	0.037	1	1	1	Module_6
bOTU253	0	1	0	0.910649	0.0366	1	1	1	Module_2
bOTU124	1	0	0	0.965485	0.0363	1	1	1	Module_1
bOTU159	1	0	0	0.859222	0.0363	1	1	1	Module_1
bOTU590	0	0	1	0.806235	0.037	1	1	1	Module_4
bOTU323	1	0	0	0.761718	0.0363	1	1	1	Module_1
bOTU270	0	0	1	0.75074	0.1421	0	0	1	Module_4
bOTU41	1	0	0	0.984159	0.0363	1	1	1	Module_1
bOTU314	0	0	1	0.85245	0.037	1	1	1	Module_4
bOTU1006	1	1	0	0.567358	0.3189	1	0	0	NA
bOTU62	0	1	0	0.516541	0.3664	1	0	1	Module_3
bOTU3	1	0	0	0.870058	0.0363	1	1	1	Module_1
bOTU510	0	0	1	0.794568	0.0722	1	0	1	Module_6
bOTU40	0	0	1	0.976813	0.037	1	1	1	Module_4
bOTU192	0	1	1	0.707721	0.1999	1	0	1	Module_6
bOTU464	0	0	1	0.622245	0.1502	1	0	1	Module_6
bOTU390	0	0	1	0.71038	0.0767	1	0	1	Module_4
bOTU212	0	0	1	0.70798	0.037	1	1	1	Module_4
bOTU44	0	0	1	0.844935	0.037	0	0	1	Module_4
bOTU13	0	0	1	0.842069	0.037	1	1	1	Module_4
bOTU628	1	0	0	0.920867	0.0363	0	0	1	Module_1
bOTU67	0	0	1	0.763075	0.0767	1	0	1	Module_4
bOTU317	0	1	1	0.630463	0.1601	1	0	1	Module_6
bOTU815	0	0	1	0.831273	0.037	1	1	1	Module_4
bOTU293	0	1	0	0.416006	0.8595	0	0	0	NA
bOTU119	1	0	0	0.637628	0.0731	0	0	1	Module_1
bOTU373	0	0	1	0.566123	0.2919	1	0	1	Module_9
bOTU28	0	0	1	0.892468	0.037	1	1	1	Module_4
bOTU64	0	0	1	0.885521	0.037	1	1	1	Module_4
bOTU85	0	0	1	0.770136	0.037	1	1	1	Module_4
bOTU391	1	0	0	0.950097	0.0363	0	0	1	Module_1
bOTU629	0	1	0	0.525418	0.3259	0	0	0	NA
bOTU313	0	0	1	0.700528	0.0722	1	0	1	Module_6
bOTU34	1	1	0	0.566528	0.281	0	0	1	Module_1
bOTU299	0	1	1	0.463548	0.2834	1	0	1	Module_6
bOTU151	0	1	0	0.654004	0.0366	0	0	1	Module_16
bOTU621	1	0	0	0.732222	0.0363	1	1	1	Module_1
bOTU152	0	1	0	0.509215	0.3555	1	0	0	NA
bOTU111	0	1	0	0.435555	0.6807	0	0	1	Module_1
bOTU553	0	0	1	0.822817	0.0722	1	0	1	Module_6
bOTU478	0	1	0	0.466682	0.6478	0	0	1	Module_17
bOTU1	0	1	1	0.678091	0.1138	1	0	1	Module_6
bOTU378	0	1	0	0.428497	0.675	0	0	0	NA
bOTU616	1	1	0	0.546942	0.2184	1	0	1	Module_3
bOTU97	0	1	1	0.664353	0.0835	0	0	1	Module_6
bOTU709	1	0	0	0.853196	0.0363	1	1	1	Module_1
bOTU92	0	1	1	0.618015	0.1346	1	0	1	Module_6
bOTU83	0	0	1	0.559373	0.2437	1	0	1	Module_6
bOTU77	0	1	1	0.520031	0.3976	1	0	1	Module_6
bOTU72	0	1	0	0.745096	0.0789	0	0	1	Module_16
bOTU587	1	1	0	0.519163	0.4575	1	0	0	NA
bOTU223	1	0	0	0.807485	0.0363	1	1	1	Module_1
bOTU393	0	1	1	0.660261	0.2479	1	0	1	Module_6
bOTU207	0	1	1	0.691736	0.0717	1	0	0	NA
bOTU127	0	0	1	0.782087	0.037	1	1	1	Module_6
bOTU316	0	1	1	0.763012	0.105	1	0	1	Module_5
bOTU485	1	0	0	0.866435	0.0363	1	1	1	Module_1
bOTU229	0	0	1	0.562695	0.2893	1	0	1	Module_4
bOTU193	0	0	1	0.879148	0.037	0	0	1	Module_6
bOTU45	1	0	0	0.903767	0.0363	0	0	1	Module_1
bOTU412	0	0	1	0.826064	0.037	1	1	1	Module_8
bOTU1182	0	1	0	0.144573	1	0	0	0	NA
bOTU598	0	1	1	0.581315	0.242	1	0	1	Module_5
bOTU137	0	0	1	0.532068	0.4563	1	0	1	Module_6
bOTU129	0	1	0	0.710904	0.1114	1	0	1	Module_3
bOTU194	0	1	0	0.500543	0.6455	1	0	1	Module_6
bOTU249	0	1	0	0.608275	0.1645	0	0	0	NA
bOTU183	1	0	0	0.904507	0.0363	1	1	1	Module_1
bOTU348	0	1	1	0.689977	0.1549	1	0	1	Module_6
bOTU179	0	0	1	0.664147	0.1074	1	0	1	Module_6
bOTU305	0	1	0	0.42219	0.7905	0	0	1	Module_13
bOTU114	0	1	1	0.856422	0.0363	1	1	1	Module_6
bOTU442	0	1	1	0.57492	0.3541	1	0	1	Module_5
bOTU231	1	0	0	0.823338	0.0662	0	0	0	NA
bOTU195	0	0	1	0.495329	0.5349	0	0	0	NA
bOTU618	0	1	1	0.847702	0.0363	1	1	1	Module_6
bOTU441	1	0	1	0.450209	0.428	0	0	0	NA
bOTU106	0	1	1	0.849068	0.004	0	0	0	NA
bOTU256	0	0	1	0.840078	0.037	1	1	1	Module_4
bOTU73	0	0	1	0.870534	0.037	1	1	1	Module_6
bOTU30	0	0	1	0.900763	0.037	1	1	1	Module_4
bOTU202	0	1	1	0.695641	0.1668	1	0	1	Module_6
bOTU126	0	1	1	0.571609	0.388	1	0	1	Module_5
bOTU704	0	1	0	0.721042	0.0366	1	1	0	NA
bOTU204	0	0	1	0.803975	0.0767	1	0	1	Module_4
bOTU265	1	0	0	0.94181	0.0363	1	1	1	Module_1
bOTU585	0	1	0	0.624689	0.1993	0	0	0	NA
bOTU307	0	1	0	0.723207	0.0366	1	1	1	Module_2
bOTU164	0	0	1	0.659531	0.1074	1	0	1	Module_6
bOTU52	0	0	1	0.631643	0.1119	1	0	1	Module_4
bOTU54	1	0	0	0.826307	0.0363	1	1	1	Module_1
bOTU166	0	1	0	0.461252	0.6798	0	0	1	Module_3
bOTU372	0	1	1	0.295185	0.781	0	0	0	NA
bOTU82	0	0	1	0.593167	0.1395	1	0	1	Module_6
bOTU142	0	0	1	0.856962	0.037	1	1	1	Module_4
bOTU197	1	0	0	0.8168	0.0363	0	0	1	Module_1
bOTU230	0	1	1	0.547275	0.4677	1	0	1	Module_6
bOTU161	0	0	1	0.889636	0.037	1	1	1	Module_4
bOTU158	1	0	0	0.977838	0.0363	0	0	0	NA
bOTU162	0	1	0	0.884404	0.0366	0	0	0	NA
bOTU35	0	1	0	0.616843	0.1484	1	0	1	Module_3
bOTU576	0	0	1	0.712752	0.1471	1	0	1	Module_6
bOTU416	0	1	0	0.562555	0.2871	1	0	0	NA
bOTU455	1	1	0	0.329055	0.8704	0	0	0	NA
bOTU578	0	1	1	0.490972	0.3969	0	0	0	NA
bOTU21	1	1	0	0.674552	0.1337	0	0	1	Module_3
bOTU148	0	1	0	0.453093	0.6568	1	0	1	Module_6
bOTU531	0	1	0	0.642088	0.2501	1	0	1	Module_5
bOTU144	1	0	0	0.844605	0.0363	1	1	1	Module_1
bOTU150	1	0	0	0.974365	0.0363	0	0	1	Module_1
bOTU211	1	0	0	0.363847	0.6622	0	0	0	NA
bOTU113	0	0	1	0.677593	0.1074	1	0	1	Module_6
bOTU185	0	0	1	0.648723	0.0722	1	0	1	Module_4
bOTU244	0	1	0	0.403796	1	1	0	1	Module_6
bOTU243	0	0	1	0.788306	0.0722	1	0	1	Module_6
bOTU747	0	1	1	0.563896	0.1757	0	0	1	Module_6
bOTU310	0	1	0	0.461651	0.5348	1	0	1	Module_6
bOTU93	0	0	1	0.702001	0.037	1	1	1	Module_4
bOTU147	1	0	0	0.743123	0.183	0	0	1	Module_1
bOTU60	1	0	0	0.972588	0.0363	1	1	1	Module_1
bOTU88	0	0	1	0.829356	0.037	1	1	1	Module_4
bOTU254	0	1	1	0.659958	0.2066	1	0	1	Module_6
bOTU75	0	1	0	0.643138	0.1433	1	0	1	Module_2
bOTU358	0	1	1	0.739006	0.0959	1	0	1	Module_6
bOTU84	0	1	0	0.610205	0.1475	1	0	1	Module_3
bOTU168	0	0	1	0.960151	0.037	1	1	1	Module_8
bOTU165	1	0	0	0.89406	0.0363	0	0	1	Module_1
bOTU17	1	1	0	0.533642	0.3388	0	0	1	Module_1
bOTU65	1	1	0	0.536539	0.3435	0	0	1	Module_7
bOTU189	0	0	1	0.95616	0.037	1	1	1	Module_4
bOTU339	0	0	1	0.55151	0.2914	1	0	1	Module_9
bOTU443	0	1	0	0.751507	0.0712	1	0	1	Module_2
bOTU336	0	1	0	0.55761	0.2915	0	0	1	Module_3
bOTU209	0	0	1	0.666159	0.142	1	0	1	Module_6
bOTU376	0	1	1	0.570278	0.2236	1	0	0	NA
bOTU20	1	0	0	0.745619	0.0363	1	1	1	Module_1
bOTU292	1	0	1	0.39146	0.6855	0	0	0	NA
bOTU80	0	0	1	0.686959	0.1074	0	0	1	Module_6
bOTU145	0	1	1	0.589801	0.2001	0	0	1	Module_2
bOTU399	0	1	0	0.698329	0.0717	0	0	1	Module_2
bOTU304	0	0	1	0.783331	0.037	1	1	1	Module_4
bOTU57	1	0	0	0.816768	0.0363	1	1	1	Module_1
bOTU198	0	1	0	0.808068	0.0366	1	1	1	Module_2
bOTU9	1	1	0	0.751785	0.0589	1	0	1	Module_1
bOTU12	0	1	1	0.807472	0.0697	1	0	1	Module_2
bOTU1367	0	0	1	0.83307	0.037	1	1	1	Module_4
bOTU496	0	0	1	0.758578	0.037	1	1	1	Module_4
bOTU409	0	1	1	0.68338	0.13	1	0	1	Module_6
bOTU281	0	1	0	0.628672	0.1673	0	0	0	NA
bOTU331	1	0	0	0.675074	0.1663	0	0	0	NA
bOTU275	0	0	1	0.831179	0.037	1	1	1	Module_4
bOTU206	0	0	1	0.658615	0.1119	1	0	1	Module_4
bOTU174	0	1	1	0.604689	0.2376	0	0	0	NA
bOTU428	0	0	1	0.745655	0.0722	1	0	1	Module_4
bOTU115	1	0	0	0.648856	0.1271	0	0	0	NA
bOTU50	1	1	0	0.534149	0.3447	0	0	1	Module_1
bOTU78	0	0	1	0.816194	0.037	1	1	1	Module_8
bOTU271	0	0	1	0.565253	0.2813	1	0	1	Module_5
bOTU118	0	0	1	0.582832	0.1761	1	0	1	Module_4
bOTU99	1	0	0	0.877438	0.0363	1	1	1	Module_1
bOTU724	0	0	1	0.676757	0.1471	1	0	1	Module_6
bOTU76	1	1	0	0.531112	0.3003	0	0	1	Module_3
bOTU235	0	0	1	0.91288	0.037	1	1	1	Module_4
bOTU108	0	1	0	0.632957	0.1083	0	0	0	NA
bOTU620	1	0	0	0.655211	0.1446	0	0	0	NA
bOTU444	0	1	1	0.51303	0.4632	1	0	1	Module_6
bOTU301	1	1	0	0.570072	0.3584	1	0	1	Module_7
bOTU141	0	1	1	0.585314	0.2538	0	0	0	NA
bOTU180	1	0	0	0.759741	0.0363	1	1	1	Module_1
bOTU143	1	0	0	0.691732	0.1085	0	0	1	Module_1
bOTU347	1	1	0	0.439219	0.5708	0	0	0	NA
bOTU32	0	0	1	0.688908	0.037	1	1	1	Module_4
bOTU431	1	1	0	0.418727	0.5764	1	0	1	Module_7
bOTU39	0	1	0	0.725937	0.0964	1	0	1	Module_2
bOTU536	1	0	0	0.575119	0.2865	1	0	1	Module_3
bOTU14	0	1	0	0.69318	0.0712	1	0	1	Module_2
bOTU725	1	0	0	0.456872	0.5712	0	0	0	NA
bOTU87	0	1	0	0.642782	0.1644	0	0	0	NA
bOTU63	1	0	0	0.968947	0.0322	0	0	1	Module_1
bOTU617	0	1	1	0.579014	0.2104	1	0	1	Module_4
bOTU26	0	1	0	0.851256	0.0366	1	1	1	Module_2
bOTU15	1	0	0	0.784154	0.0363	1	1	1	Module_1
bOTU346	0	0	1	0.910843	0.037	1	1	1	Module_4
bOTU51	1	1	0	0.518046	0.3633	0	0	1	Module_1
bOTU375	1	0	0	0.876617	0.0363	0	0	1	Module_1
bOTU96	0	1	0	0.504712	0.0731	1	0	1	Module_2
bOTU405	0	1	0	0.775071	0.0712	1	0	1	Module_2
bOTU146	0	1	1	0.777383	0.0537	0	0	1	Module_2
bOTU94	0	0	1	0.660373	0.0722	1	0	1	Module_4
bOTU157	0	1	0	0.21616	0.8222	0	0	0	NA
bOTU451	0	0	1	0.618297	0.1119	1	0	1	Module_4
bOTU1077	0	0	1	0.887114	0.037	1	1	1	Module_4
bOTU100	0	0	1	0.630768	0.142	1	0	1	Module_6
bOTU1012	1	0	0	0.852497	0.0363	1	1	1	Module_1
bOTU135	0	0	1	0.627052	0.2472	1	0	1	Module_6
bOTU68	0	1	1	0.818995	0.0363	1	1	1	Module_2
bOTU203	1	0	0	0.47357	0.6352	0	0	0	NA
bOTU117	1	0	0	0.781492	0.0363	1	1	1	Module_1
bOTU489	1	1	0	0.698313	0.1775	1	0	1	Module_3
bOTU18	1	0	0	0.806484	0.0363	1	1	1	Module_1
bOTU562	0	0	1	0.968149	0.037	1	1	1	Module_4
bOTU505	1	0	0	0.760311	0.0721	0	0	0	NA
bOTU139	0	1	0	0.67692	0.1707	0	0	1	Module_3
bOTU186	0	1	0	0.258882	0.7891	0	0	1	Module_15
bOTU128	0	0	1	0.719196	0.037	1	1	1	Module_4
bOTU533	0	0	1	0.728736	0.037	1	1	1	Module_10
bOTU321	1	0	0	0.916814	0.0363	1	1	1	Module_1
bOTU101	0	1	1	0.852695	0.0291	1	1	1	Module_4
bOTU38	1	0	0	0.837786	0.0363	1	1	1	Module_1
bOTU134	1	1	0	0.417046	0.5753	0	0	0	NA
bOTU215	0	1	0	0.787327	0.0366	1	1	1	Module_2
bOTU112	0	1	0	0.656757	0.2131	0	0	1	Module_14
bOTU37	1	0	0	0.78656	0.0363	1	1	1	Module_1
bOTU371	0	0	1	0.844955	0.0722	1	0	1	Module_6
bOTU138	0	0	1	0.603658	0.2882	1	0	0	NA
bOTU110	0	1	0	0.517623	0.3649	0	0	1	Module_14
bOTU6	1	0	0	0.891791	0.0363	0	0	1	Module_1
bOTU213	1	0	0	0.865482	0.0363	1	1	1	Module_1
bOTU121	0	1	0	0.726839	0.1312	0	0	1	Module_2
bOTU362	0	0	1	0.772457	0.0767	1	0	1	Module_4
bOTU36	0	1	0	0.491552	0.4695	1	0	1	Module_3
bOTU123	0	0	1	0.775938	0.0722	1	0	1	Module_6
bOTU61	0	1	1	0.761749	0.1357	1	0	1	Module_6
bOTU384	0	0	1	0.554512	0.2818	1	0	1	Module_6
bOTU10	1	0	0	0.984018	0.0363	1	1	1	Module_1
bOTU208	0	1	0	0.630557	0.0749	1	0	0	NA
bOTU417	0	0	1	0.826773	0.037	1	1	1	Module_6
bOTU109	0	0	1	0.826928	0.0722	1	0	1	Module_6
bOTU434	1	0	0	0.530467	0.3707	0	0	0	NA
bOTU345	0	0	1	0.643672	0.133	0	0	0	NA
bOTU596	0	1	0	0.574301	0.0717	1	0	1	Module_2
bOTU153	0	1	1	0.871916	0.0186	1	1	1	Module_6
bOTU140	0	0	1	0.484952	0.465	0	0	0	NA
bOTU86	0	1	0	0.700046	0.1484	1	0	1	Module_3
bOTU155	1	0	0	0.929384	0.0363	1	1	1	Module_1
bOTU66	0	1	0	0.494821	0.4964	0	0	0	NA
bOTU58	0	0	1	0.634117	0.1994	0	0	1	Module_6
bOTU23	0	0	1	0.936445	0.037	1	1	1	Module_4
bOTU226	1	1	0	0.585679	0.3584	1	0	1	Module_13
bOTU89	0	1	1	0.755962	0.0433	1	1	1	Module_6
bOTU70	0	1	0	0.851308	0.0366	0	0	1	Module_3
bOTU499	0	1	0	0.736853	0.1083	1	0	0	NA
bOTU466	0	0	1	0.726344	0.0722	1	0	1	Module_6
bOTU261	1	0	0	0.800478	0.0363	1	1	1	Module_1
bOTU462	0	1	1	0.691089	0.0954	1	0	1	Module_6
bOTU177	1	0	0	0.829533	0.0363	1	1	1	Module_1
bOTU225	0	1	1	0.520442	0.4626	1	0	1	Module_6
bOTU48	0	0	1	0.562376	0.2821	1	0	1	Module_6
bOTU356	1	1	0	0.371475	0.8378	0	0	1	Module_12
bOTU269	0	0	1	0.689869	0.1119	1	0	1	Module_4
bOTU19	1	0	0	0.787786	0.0713	0	0	1	Module_1
bOTU125	0	1	1	0.59833	0.1945	0	0	1	Module_4
bOTU315	0	0	1	0.923144	0.037	1	1	1	Module_6
bOTU237	0	0	1	0.940847	0.037	1	1	1	Module_4
bOTU383	1	0	0	0.876617	0.0363	1	1	1	Module_1
bOTU47	1	1	0	0.56713	0.2631	0	0	1	Module_1
bOTU236	0	1	0	0.497187	0.4543	0	0	0	NA

## Sheet: M_SDat4_16s
C-C	C-B	C-F	stat	p.value	edgeR	csOTU	Network	Module	Column1
bOTU149	0	1	1	0.534678	0.264	1	0	1	Module_3
bOTU25	0	1	0	0.719582	0.1812	1	0	0	NA
bOTU167	0	1	1	0.543848	0.2766	0	0	1	Module_2
bOTU188	0	1	0	0.41961	0.4875	0	0	1	Module_15
bOTU132	0	1	0	0.835756	0.0366	1	1	1	Module_1
bOTU56	0	1	0	0.708081	0.109	1	0	1	Module_1
bOTU199	0	1	1	0.706562	0.1121	1	0	1	Module_4
bOTU259	0	1	1	0.659046	0.0668	1	0	1	Module_3
bOTU600	1	1	0	0.590522	0.2887	0	0	1	Module_13
bOTU659	0	1	1	0.428529	0.5754	1	0	1	Module_4
bOTU354	0	1	0	0.651342	0.0366	1	1	1	Module_1
bOTU500	0	0	1	0.761086	0.0722	1	0	1	Module_2
bOTU178	1	0	0	0.654283	0.1096	1	0	1	Module_11
bOTU400	0	1	1	0.568044	0.2109	1	0	1	Module_3
bOTU242	0	0	1	0.450561	0.786	1	0	1	Module_1
bOTU201	0	0	1	0.506575	0.3195	0	0	0	NA
bOTU31	1	0	0	0.890362	0.0363	1	1	1	Module_11
bOTU116	0	0	1	0.70553	0.074	1	0	1	Module_2
bOTU29	0	1	1	0.348894	0.8092	0	0	1	Module_19
bOTU343	0	1	1	0.445835	0.4713	1	0	1	Module_4
bOTU122	0	0	1	0.902291	0.037	1	1	1	Module_2
bOTU105	0	0	1	0.729053	0.1051	1	0	1	Module_3
bOTU5	0	1	0	0.306081	0.728	0	0	1	Module_8
bOTU534	0	1	1	0.734256	0.143	1	0	1	Module_18
bOTU361	0	1	0	0.909695	0.0366	1	1	1	Module_1
bOTU559	1	0	0	0.524644	0.2453	0	0	0	NA
bOTU172	1	1	0	0.352465	0.7186	0	0	1	Module_12
bOTU276	1	1	0	0.583339	0.2707	0	0	0	NA
bOTU389	0	1	1	0.801368	0.0668	1	0	1	Module_3
bOTU408	0	1	0	0.63664	0.252	1	0	1	Module_4
bOTU282	1	0	0	0.409922	0.5906	0	0	1	Module_25
bOTU11	0	1	0	0.586486	0.1446	0	0	0	NA
bOTU171	0	1	0	0.568458	0.1765	1	0	1	Module_3
bOTU369	0	0	1	0.836482	0.037	0	0	0	NA
bOTU219	1	0	1	0.587273	0.2882	0	0	0	NA
bOTU24	0	1	0	0.561926	0.1407	0	0	1	Module_1
bOTU79	0	1	1	0.78312	0.129	1	0	1	Module_2
bOTU324	0	0	1	0.7618	0.1092	1	0	1	Module_2
bOTU22	0	1	0	0.37086	0.5529	0	0	1	Module_15
bOTU608	0	1	1	0.725273	0.0978	1	0	1	Module_3
bOTU308	0	0	1	0.928497	0.037	1	1	1	Module_2
bOTU367	0	1	1	0.572202	0.3549	1	0	0	NA
bOTU1034	0	1	0	0.461741	0.6433	1	0	1	Module_21
bOTU16	0	1	1	0.882902	0.0289	1	1	1	Module_2
bOTU191	0	1	0	0.767861	0.0366	1	1	1	Module_1
bOTU573	0	1	1	0.364873	0.6061	0	0	0	NA
bOTU234	0	1	0	0.664219	0.252	1	0	1	Module_3
bOTU258	0	1	0	0.372609	0.6835	0	0	0	NA
bOTU429	0	1	0	0.361439	0.707	0	0	1	Module_8
bOTU33	0	1	0	0.561229	0.1453	1	0	0	NA
bOTU267	0	1	1	0.572983	0.2832	1	0	1	Module_9
bOTU90	0	1	0	0.413488	0.5519	0	0	0	NA
bOTU43	0	1	0	0.331064	1	0	0	0	NA
bOTU228	0	0	1	0.742059	0.037	1	1	1	Module_2
bOTU397	0	1	0	0.483569	0.6474	0	0	1	Module_28
bOTU2	1	0	0	0.677207	0.0363	1	1	1	Module_11
bOTU4	1	0	0	0.651764	0.0363	1	1	1	Module_11
bOTU27	0	1	0	0.45403	0.3649	0	0	1	Module_1
bOTU81	1	0	0	0.629216	0.1963	0	0	0	NA
bOTU319	0	1	0	0.918179	0.0366	1	1	1	Module_14
bOTU525	0	1	1	0.460661	0.4618	1	0	1	Module_9
bOTU55	0	1	1	0.675884	0.1028	1	0	1	Module_2
bOTU163	0	0	1	0.397072	0.5952	0	0	0	NA
bOTU508	0	1	0	0.808157	0.0366	1	1	1	Module_1
bOTU379	1	0	0	0.460754	0.4746	0	0	0	NA
bOTU312	0	1	0	0.471723	0.5154	0	0	0	NA
bOTU349	0	1	1	0.513575	0.3555	1	0	0	NA
bOTU475	0	0	1	0.667908	0.2472	1	0	1	Module_3
bOTU42	0	1	0	0.477889	0.3965	0	0	0	NA
bOTU69	1	0	0	0.390675	0.5923	0	0	0	NA
bOTU103	0	0	1	0.422013	1	0	0	0	NA
bOTU8	0	1	0	0.406693	0.5741	0	0	0	NA
bOTU222	0	0	1	0.619205	0.1109	1	0	1	Module_2
bOTU454	0	1	0	0.398646	0.5288	0	0	0	NA
bOTU7	1	0	0	0.604097	0.0363	1	1	1	Module_11
bOTU98	0	1	0	0.313446	0.7038	0	0	0	NA
bOTU104	0	1	1	0.604788	0.2036	1	0	1	Module_2
bOTU280	0	1	1	0.645668	0.2033	1	0	1	Module_3
bOTU979	1	0	0	0.56377	0.29	0	0	0	NA
bOTU133	1	0	0	0.758527	0.0363	1	1	1	Module_11
bOTU130	0	0	1	0.714595	0.11	1	0	1	Module_4
bOTU46	0	0	1	0.674226	0.1395	1	0	1	Module_3
bOTU49	0	1	1	0.898772	0.0212	1	1	1	Module_4
bOTU53	0	1	1	0.570348	0.2907	0	0	1	Module_4
bOTU253	0	1	1	0.563909	0.2802	1	0	1	Module_3
bOTU124	1	0	0	0.591513	0.0363	1	1	1	Module_27
bOTU159	1	0	0	0.680328	0.0363	1	1	1	Module_11
bOTU270	0	1	0	0.678275	0.0629	0	0	1	Module_7
bOTU41	1	0	0	0.897251	0.0363	0	0	1	Module_11
bOTU62	0	1	0	0.55705	0.1427	0	0	1	Module_26
bOTU3	1	0	0	0.868847	0.0363	0	0	1	Module_11
bOTU40	0	0	1	0.70517	0.0714	1	0	1	Module_2
bOTU192	0	1	1	0.602546	0.1991	1	0	1	Module_1
bOTU464	0	1	1	0.837697	0.0363	1	1	1	Module_10
bOTU212	0	1	1	0.401574	0.4632	0	0	1	Module_3
bOTU419	0	1	0	0.640853	0.1053	1	0	1	Module_1
bOTU44	0	0	1	0.819922	0.037	1	1	1	Module_2
bOTU13	0	0	1	0.895842	0.037	1	1	1	Module_2
bOTU628	0	0	1	0.111607	0.9705	0	0	0	NA
bOTU566	0	1	0	0.592832	0.0744	0	0	0	NA
bOTU317	0	1	1	0.749813	0.0692	1	0	1	Module_1
bOTU1634	0	0	1	0.199663	0.8944	0	0	0	NA
bOTU119	0	1	0	0.641248	0.1442	0	0	0	NA
bOTU221	0	1	0	0.960171	0.0366	1	1	1	Module_1
bOTU28	0	0	1	0.749869	0.1482	0	0	0	NA
bOTU64	0	1	1	0.736531	0.0792	1	0	1	Module_10
bOTU85	0	0	1	0.78499	0.037	1	1	1	Module_2
bOTU391	1	0	0	0.857456	0.0363	0	0	1	Module_11
bOTU366	1	0	0	0.676799	0.1054	0	0	1	Module_6
bOTU549	0	1	0	0.402316	0.4746	0	0	0	NA
bOTU182	0	1	0	0.760075	0.0366	1	1	1	Module_1
bOTU439	0	1	1	0.617111	0.2289	1	0	1	Module_2
bOTU34	0	1	0	0.487958	0.5426	0	0	0	NA
bOTU299	0	0	1	0.63456	0.2554	1	0	1	Module_2
bOTU151	0	1	0	0.823383	0.0366	0	0	1	Module_1
bOTU648	0	1	0	0.652021	0.252	1	0	1	Module_3
bOTU284	0	1	0	0.525872	0.3691	0	0	0	NA
bOTU152	1	0	0	0.686932	0.1073	1	0	0	NA
bOTU111	0	1	0	0.41162	0.6003	0	0	0	NA
bOTU553	0	1	1	0.731888	0.1269	1	0	1	Module_1
bOTU526	0	1	1	0.582184	0.3215	1	0	1	Module_9
bOTU1	0	1	1	0.564814	0.264	1	0	1	Module_3
bOTU378	0	1	1	0.352894	0.7859	0	0	0	NA
bOTU456	0	0	1	0.894394	0.037	1	1	1	Module_2
bOTU616	1	0	1	0.68513	0.2029	1	0	1	Module_24
bOTU97	0	1	1	0.822024	0.0218	1	1	1	Module_3
bOTU92	0	0	1	0.712781	0.1442	1	0	1	Module_4
bOTU83	0	1	1	0.533114	0.2748	1	0	1	Module_2
bOTU77	0	1	1	0.608821	0.2416	1	0	1	Module_3
bOTU72	0	1	1	0.334622	0.6563	0	0	1	Module_12
bOTU393	0	1	1	0.656598	0.2468	1	0	1	Module_3
bOTU207	0	1	1	0.636661	0.1656	1	0	0	NA
bOTU127	0	0	1	0.771896	0.0712	0	0	1	Module_2
bOTU241	1	0	1	0.0558694	1	0	0	0	NA
bOTU306	0	0	1	0.629658	0.2472	1	0	1	Module_3
bOTU193	0	0	1	0.762314	0.0737	0	0	0	NA
bOTU45	1	0	0	0.527579	0.3563	0	0	0	NA
bOTU137	0	1	1	0.640612	0.1883	1	0	1	Module_3
bOTU594	0	1	0	0.282324	0.7838	0	0	1	Module_22
bOTU233	0	1	0	0.844208	0.0736	1	0	1	Module_14
bOTU129	0	1	0	0.625644	0.2501	0	0	0	NA
bOTU249	0	1	0	0.468792	0.4729	0	0	1	Module_20
bOTU183	1	0	0	0.743977	0.0713	0	0	1	Module_6
bOTU348	0	1	1	0.478106	0.3644	1	0	1	Module_3
bOTU305	0	1	0	0.570502	0.2902	0	0	0	NA
bOTU114	0	1	1	0.555666	0.2261	1	0	1	Module_4
bOTU240	1	0	0	0.212278	0.8712	0	0	1	Module_16
bOTU387	0	0	1	0.612899	0.2554	1	0	1	Module_4
bOTU442	0	1	1	0.495514	0.3935	1	0	1	Module_1
bOTU290	0	1	1	0.603529	0.3623	1	0	1	Module_5
bOTU231	0	1	0	0.554176	0.217	0	0	1	Module_15
bOTU618	0	1	1	0.629728	0.1643	1	0	1	Module_3
bOTU441	0	0	1	0.388485	1	0	0	1	Module_22
bOTU106	0	1	1	0.471227	0.4347	0	0	0	NA
bOTU256	0	1	1	0.499077	0.3937	1	0	1	Module_5
bOTU73	0	1	1	0.506711	0.3025	1	0	1	Module_1
bOTU30	0	0	1	0.762536	0.037	1	1	1	Module_2
bOTU204	0	1	1	0.659177	0.2326	1	0	1	Module_5
bOTU311	0	1	1	0.720298	0.1814	1	0	1	Module_21
bOTU307	0	1	0	0.332241	0.7471	0	0	1	Module_28
bOTU164	0	1	1	0.506279	0.3644	1	0	1	Module_3
bOTU52	0	1	1	0.983527	0.004	1	1	1	Module_3
bOTU54	1	0	0	0.504879	0.4035	0	0	0	NA
bOTU166	0	1	0	0.489508	0.452	0	0	1	Module_15
bOTU82	0	0	1	0.559366	0.2472	1	0	1	Module_3
bOTU142	0	1	1	0.881839	0.0223	1	1	0	NA
bOTU197	1	0	0	0.365875	1	0	0	0	NA
bOTU158	1	0	0	0.638731	0.1067	1	0	1	Module_27
bOTU162	0	1	0	0.617562	0.142	1	0	1	Module_13
bOTU35	0	1	0	0.52243	0.3622	0	0	0	NA
bOTU584	0	1	0	0.943829	0.0366	1	1	0	NA
bOTU455	0	1	0	0.730098	0.0366	0	0	1	Module_26
bOTU21	0	1	0	0.92583	0.0366	0	0	1	Module_1
bOTU148	0	1	0	0.781636	0.0731	1	0	1	Module_1
bOTU531	0	1	1	0.554972	0.3538	1	0	1	Module_3
bOTU144	1	0	0	0.894794	0.0363	1	1	0	NA
bOTU210	0	0	1	0.567879	0.2837	1	0	1	Module_3
bOTU150	1	0	0	0.832191	0.0363	1	1	1	Module_11
bOTU1548	1	0	1	0.255633	0.7574	0	0	0	NA
bOTU459	0	1	1	0.552791	0.3623	1	0	1	Module_5
bOTU243	0	0	1	0.905703	0.037	1	1	1	Module_2
bOTU252	0	0	1	0.95144	0.037	1	1	1	Module_2
bOTU93	0	0	1	0.479817	0.4699	1	0	1	Module_4
bOTU147	1	0	0	0.585984	0.2476	0	0	1	Module_25
bOTU227	0	1	0	0.931072	0.0366	1	1	1	Module_1
bOTU60	1	0	0	0.698905	0.0363	1	1	1	Module_6
bOTU88	0	0	1	0.620683	0.0714	1	0	1	Module_2
bOTU517	0	1	1	0.424668	0.5643	1	0	1	Module_3
bOTU254	0	1	1	0.661413	0.2221	1	0	1	Module_3
bOTU640	0	1	1	0.31264	0.784	0	0	0	NA
bOTU75	0	0	1	0.688249	0.037	1	1	1	Module_2
bOTU251	0	1	1	0.539159	0.3623	1	0	1	Module_5
bOTU556	0	1	1	0.573656	0.232	1	0	1	Module_5
bOTU358	0	0	1	0.533954	0.4662	1	0	1	Module_3
bOTU84	1	1	0	0.701758	0.0677	0	0	1	Module_23
bOTU250	0	1	1	0.425919	0.5741	1	0	1	Module_4
bOTU449	0	1	1	0.548677	0.3511	1	0	1	Module_3
bOTU17	0	1	0	0.679902	0.1083	0	0	1	Module_14
bOTU65	1	1	0	0.178961	0.8945	0	0	1	Module_8
bOTU336	0	1	0	0.514132	0.3643	1	0	1	Module_23
bOTU432	0	1	0	0.631306	0.2547	1	0	1	Module_5
bOTU209	0	1	0	0.864689	0.0366	1	1	1	Module_1
bOTU593	1	0	0	0.311024	0.7442	0	0	0	NA
bOTU20	0	1	0	0.461599	0.8236	0	0	0	NA
bOTU292	0	0	1	0.533854	0.3204	0	0	0	NA
bOTU184	1	1	0	0.600317	0.3533	1	0	1	Module_13
bOTU80	0	0	1	0.809082	0.037	0	0	1	Module_2
bOTU145	0	1	1	0.791376	0.0661	0	0	1	Module_3
bOTU399	0	1	0	0.531851	0.3182	1	0	1	Module_9
bOTU198	0	1	0	0.70298	0.0707	1	0	1	Module_1
bOTU9	1	1	0	0.707736	0.1028	0	0	0	NA
bOTU12	0	1	1	0.917521	0.015	1	1	1	Module_3
bOTU281	0	1	0	0.711091	0.0731	0	0	0	NA
bOTU331	1	0	0	0.355841	0.6335	0	0	1	Module_17
bOTU583	0	1	1	0.626152	0.1853	1	0	1	Module_1
bOTU206	0	0	1	0.573262	0.3163	1	0	1	Module_5
bOTU174	0	1	1	0.667873	0.1033	1	0	1	Module_1
bOTU428	0	1	0	0.50609	0.469	1	0	1	Module_3
bOTU115	0	1	1	0.316575	0.8252	0	0	1	Module_8
bOTU50	0	1	0	0.690264	0.0596	0	0	1	Module_14
bOTU78	0	0	1	0.619628	0.2554	0	0	0	NA
bOTU218	1	0	0	0.125781	1	0	0	0	NA
bOTU528	0	1	1	0.495871	0.284	1	0	1	Module_2
bOTU271	0	0	1	0.619305	0.2472	1	0	1	Module_3
bOTU351	1	1	0	0.374142	0.6519	0	0	1	Module_20
bOTU118	0	0	1	0.728061	0.037	1	1	1	Module_2
bOTU746	1	0	0	0.446283	0.2853	0	0	1	Module_6
bOTU99	0	1	1	0.331627	0.8761	0	0	1	Module_19
bOTU630	0	1	0	0.609419	0.0366	1	1	1	Module_1
bOTU76	0	1	0	0.551855	0.2558	0	0	0	NA
bOTU318	0	1	0	0.594463	0.2501	1	0	1	Module_18
bOTU108	0	0	1	0.487056	0.4309	0	0	0	NA
bOTU444	0	1	1	0.665366	0.2221	1	0	1	Module_3
bOTU141	0	1	0	0.648382	0.1777	0	0	0	NA
bOTU272	0	1	1	0.656659	0.1845	1	0	1	Module_1
bOTU180	1	0	0	0.897457	0.0363	1	1	1	Module_11
bOTU457	1	0	0	0.263688	0.7592	0	0	1	Module_16
bOTU143	1	1	0	0.557828	0.254	0	0	0	NA
bOTU347	1	0	1	0.321558	0.8992	0	0	0	NA
bOTU32	0	0	1	0.844419	0.004	1	1	1	Module_2
bOTU431	0	1	0	0.599556	0.2872	1	0	1	Module_9
bOTU39	0	1	1	0.887269	0.0074	1	1	1	Module_3
bOTU536	1	1	0	0.477458	0.3833	0	0	0	NA
bOTU14	0	1	1	0.687715	0.0672	1	0	1	Module_4
bOTU87	0	1	0	0.875994	0.0366	0	0	1	Module_7
bOTU63	0	1	0	0.387597	0.584	0	0	0	NA
bOTU26	0	1	1	0.564783	0.129	1	0	1	Module_3
bOTU15	1	0	0	0.767598	0.0363	1	1	1	Module_11
bOTU490	0	1	0	0.612383	0.2501	1	0	1	Module_13
bOTU51	0	1	0	0.770413	0.0366	0	0	1	Module_14
bOTU96	0	1	0	0.573349	0.0366	1	1	1	Module_14
bOTU405	0	1	0	0.846634	0.0366	1	1	1	Module_1
bOTU146	0	1	1	0.681759	0.0843	0	0	1	Module_1
bOTU157	0	1	0	0.442473	0.4808	0	0	1	Module_12
bOTU285	0	1	1	0.642115	0.1632	1	0	1	Module_4
bOTU100	0	0	1	0.832684	0.037	1	1	1	Module_2
bOTU350	1	0	0	0.880187	0.0363	0	0	1	Module_11
bOTU135	0	0	1	0.600786	0.2472	1	0	1	Module_3
bOTU68	0	1	1	0.942482	0.0363	1	1	1	Module_2
bOTU203	0	1	0	0.205393	0.8352	0	0	1	Module_17
bOTU117	1	0	0	0.636477	0.0713	0	0	1	Module_6
bOTU482	0	0	1	0.844323	0.037	1	1	1	Module_2
bOTU264	0	1	0	0.64321	0.1055	1	0	1	Module_1
bOTU18	1	0	0	0.756195	0.0363	1	1	1	Module_11
bOTU245	0	1	0	0.621311	0.1091	1	0	1	Module_1
bOTU505	1	1	0	0.71099	0.1257	0	0	0	NA
bOTU139	0	1	0	0.709523	0.0723	0	0	1	Module_14
bOTU186	0	1	1	0.472348	0.4097	0	0	0	NA
bOTU74	0	0	1	0.80742	0.0722	1	0	1	Module_2
bOTU128	0	0	1	0.503724	0.4714	1	0	1	Module_4
bOTU533	0	1	1	0.598396	0.3647	1	0	1	Module_4
bOTU321	1	0	0	0.862594	0.0363	1	1	0	NA
bOTU541	0	1	1	0.585821	0.3647	1	0	1	Module_4
bOTU509	0	1	0	0.896899	0.0366	0	0	1	Module_1
bOTU101	0	1	1	0.905051	0.0175	1	1	1	Module_10
bOTU38	1	0	0	0.64063	0.0363	1	1	1	Module_11
bOTU238	0	0	1	0.614367	0.2472	1	0	1	Module_3
bOTU134	0	1	0	0.509813	0.4084	0	0	1	Module_12
bOTU480	0	1	1	0.615213	0.1329	1	0	1	Module_4
bOTU215	0	1	1	0.49443	0.5091	1	0	1	Module_3
bOTU112	0	1	0	0.786465	0.0366	1	1	1	Module_7
bOTU371	0	0	1	0.740124	0.0703	1	0	1	Module_2
bOTU138	0	1	1	0.800792	0.0491	1	1	1	Module_3
bOTU110	0	1	0	0.869184	0.0366	1	1	1	Module_1
bOTU6	0	0	1	0.136019	1	0	0	1	Module_8
bOTU121	0	1	1	0.575364	0.2195	1	0	1	Module_3
bOTU36	0	1	0	0.665666	0.216	0	0	0	NA
bOTU61	0	0	1	0.78083	0.074	1	0	1	Module_2
bOTU542	0	1	0	0.522597	0.4648	1	0	0	NA
bOTU10	1	0	0	0.816303	0.0363	1	1	1	Module_11
bOTU420	0	0	1	0.698527	0.2554	1	0	1	Module_24
bOTU614	0	1	0	0.38597	1	0	0	0	NA
bOTU208	0	1	0	0.150413	0.9249	0	0	0	NA
bOTU806	0	1	1	0.342779	0.7841	0	0	0	NA
bOTU239	0	1	0	0.729207	0.0366	1	1	1	Module_14
bOTU109	0	0	1	0.642209	0.1406	1	0	1	Module_10
bOTU153	0	1	0	0.70642	0.0731	1	0	1	Module_1
bOTU140	0	0	1	0.575618	0.1282	1	0	1	Module_3
bOTU86	0	1	0	0.764626	0.0728	0	0	1	Module_7
bOTU288	0	1	1	0.393766	0.4466	0	0	1	Module_4
bOTU155	1	0	0	0.526794	0.2853	0	0	1	Module_6
bOTU66	1	1	0	0.415725	0.6072	0	0	0	NA
bOTU58	0	0	1	0.571665	0.0722	1	0	1	Module_2
bOTU23	0	0	1	0.621456	0.1395	1	0	1	Module_3
bOTU226	1	0	0	0.581292	0.2381	0	0	1	Module_16
bOTU89	0	1	1	0.751983	0.1244	1	0	1	Module_3
bOTU70	0	1	0	0.872056	0.0366	0	0	1	Module_7
bOTU261	1	0	0	0.705545	0.1054	1	0	1	Module_6
bOTU225	0	1	1	0.62783	0.2082	1	0	1	Module_4
bOTU356	1	1	0	0.275327	0.6989	0	0	1	Module_17
bOTU329	1	0	0	0.87561	0.0363	1	1	1	Module_11
bOTU19	1	0	0	0.520753	0.0711	1	0	1	Module_11
bOTU125	0	1	1	0.601207	0.2215	0	0	0	NA
bOTU383	1	0	0	0.811936	0.071	1	0	0	NA
bOTU47	0	1	0	0.710533	0.0443	0	0	1	Module_14
bOTU236	0	1	0	0.436125	0.4571	0	0	0	NA

## Sheet: CM_SDat4_16s
C-C	C-B	C-F	stat	p.value	edgeR	csOTU	Network	Module	Column1
bOTU149	0	1	0	0.510124	0.3182	1	0	1	Module_5
bOTU25	0	0	1	0.677851	0.0145	0	0	1	Module_2
bOTU167	0	1	1	0.670754	0.1668	0	0	1	Module_3
bOTU188	1	0	1	0.575924	0.2055	1	0	0	NA
bOTU132	0	1	1	0.486131	0.5727	1	0	1	Module_10
bOTU56	0	1	0	0.609213	0.252	0	0	1	Module_5
bOTU507	0	0	1	0.377349	1	0	0	1	Module_1
bOTU259	0	1	1	0.674256	0.2043	1	0	1	Module_2
bOTU354	0	0	1	0.648184	0.2472	1	0	0	NA
bOTU512	0	1	0	0.517454	0.4676	1	0	1	Module_2
bOTU178	1	1	0	0.58475	0.3584	0	0	1	Module_17
bOTU1695	0	1	1	0.573333	0.4618	0	0	1	Module_6
bOTU242	0	1	0	0.666382	0.252	1	0	1	Module_5
bOTU31	1	0	0	0.592398	0.2345	0	0	1	Module_1
bOTU116	0	1	1	0.805005	0.068	1	0	1	Module_6
bOTU29	0	0	1	0.324376	1	0	0	1	Module_1
bOTU122	0	1	0	0.519362	0.3555	1	0	1	Module_2
bOTU105	0	1	0	0.611021	0.1437	1	0	1	Module_5
bOTU5	0	1	0	0.667695	0.2547	0	0	0	NA
bOTU567	0	1	1	0.561535	0.3212	1	0	1	Module_6
bOTU205	0	1	0	0.399845	0.6418	1	0	1	Module_6
bOTU714	1	0	1	0.50227	0.4726	0	0	1	Module_1
bOTU361	0	1	1	0.479231	0.4624	1	0	1	Module_4
bOTU71	1	0	0	0.872209	0.0363	1	1	1	Module_1
bOTU172	1	1	0	0.408255	0.491	0	0	1	Module_9
bOTU276	1	1	0	0.404118	0.6805	0	0	1	Module_20
bOTU389	0	1	0	0.687992	0.0731	1	0	1	Module_4
bOTU160	0	1	1	0.482385	0.461	0	0	1	Module_6
bOTU120	0	1	1	0.574028	0.3373	1	0	1	Module_7
bOTU295	0	1	1	0.712793	0.1342	1	0	1	Module_2
bOTU11	0	1	1	0.528099	0.3387	0	0	1	Module_2
bOTU483	0	1	0	0.631889	0.1438	1	0	1	Module_7
bOTU268	0	1	1	0.680233	0.2069	1	0	0	NA
bOTU171	0	1	1	0.607376	0.1651	1	0	1	Module_2
bOTU751	0	1	0	0.292097	1	0	0	1	Module_13
bOTU610	0	1	1	0.502637	0.3451	1	0	1	Module_6
bOTU219	0	1	0	0.428153	1	0	0	1	Module_20
bOTU24	1	1	0	0.228185	0.8569	0	0	1	Module_1
bOTU79	0	1	1	0.740248	0.1062	1	0	1	Module_7
bOTU22	1	0	1	0.524437	0.2663	0	0	1	Module_12
bOTU181	0	1	1	0.683819	0.208	1	0	1	Module_7
bOTU320	0	1	0	0.592536	0.2871	1	0	1	Module_2
bOTU216	0	1	0	0.528529	0.2501	1	0	1	Module_2
bOTU308	0	0	1	0.658251	0.074	1	0	1	Module_2
bOTU283	0	0	1	0.454975	1	0	0	1	Module_1
bOTU853	1	0	0	0.538769	0.2921	0	0	1	Module_8
bOTU16	0	1	1	0.865758	0.0363	1	1	1	Module_7
bOTU632	0	0	1	0.684671	0.0494	1	1	1	Module_2
bOTU191	0	0	1	0.590688	0.2531	0	0	1	Module_3
bOTU573	1	0	0	0.425438	0.4918	0	0	1	Module_1
bOTU333	0	1	1	0.551694	0.3896	1	0	1	Module_6
bOTU1120	0	0	1	0.778966	0.037	1	1	1	Module_2
bOTU33	0	1	1	0.346982	0.7247	0	0	0	NA
bOTU267	0	1	1	0.598621	0.2438	0	0	1	Module_2
bOTU90	0	0	1	0.525839	0.3574	0	0	0	NA
bOTU43	0	0	1	0.359958	1	0	0	1	Module_1
bOTU228	0	1	1	0.388417	0.6736	1	0	1	Module_4
bOTU274	0	1	1	0.610147	0.1909	1	0	1	Module_6
bOTU2	1	0	1	0.402311	0.6815	0	0	1	Module_1
bOTU247	0	1	1	0.735202	0.1758	1	0	1	Module_7
bOTU960	0	0	1	0.6188	0.037	1	1	1	Module_7
bOTU4	1	0	0	0.572339	0.182	0	0	1	Module_1
bOTU460	0	1	1	0.584296	0.3248	1	0	1	Module_7
bOTU27	0	1	1	0.312573	0.831	0	0	1	Module_1
bOTU81	1	1	0	0.430453	0.4685	0	0	0	NA
bOTU319	0	1	0	0.668654	0.2547	0	0	0	NA
bOTU525	0	1	1	0.64013	0.2421	1	0	1	Module_4
bOTU255	0	0	1	0.419139	0.4977	0	0	1	Module_6
bOTU55	0	0	1	0.759088	0.0767	1	0	1	Module_7
bOTU508	0	1	1	0.385974	0.6783	0	0	0	NA
bOTU379	0	0	1	0.344242	0.9234	0	0	1	Module_1
bOTU312	0	1	1	0.884847	0.029	0	0	1	Module_4
bOTU349	0	1	1	0.54281	0.3514	1	0	1	Module_3
bOTU69	0	1	1	0.395766	0.5647	0	0	0	NA
bOTU103	0	0	1	0.481336	0.6445	0	0	0	NA
bOTU8	0	1	0	0.483584	0.5417	0	0	1	Module_3
bOTU222	0	1	1	0.512341	0.4584	1	0	1	Module_5
bOTU454	0	0	1	0.317309	0.7422	0	0	0	NA
bOTU7	1	0	0	0.728523	0.0749	0	0	1	Module_1
bOTU136	1	0	0	0.67375	0.0363	0	0	1	Module_1
bOTU98	0	1	1	0.534841	0.2585	0	0	1	Module_4
bOTU104	0	1	0	0.599124	0.2864	1	0	1	Module_5
bOTU91	0	0	1	0.594596	0.037	1	1	1	Module_2
bOTU133	0	1	1	0.0884412	0.978	0	0	1	Module_1
bOTU130	0	0	1	0.477785	0.4621	1	0	1	Module_3
bOTU46	0	0	1	0.588274	0.1741	1	0	1	Module_4
bOTU49	0	1	1	0.4128	0.2748	1	0	1	Module_6
bOTU53	0	1	1	0.824735	0.0288	0	0	1	Module_2
bOTU426	0	1	1	0.490213	0.5701	1	0	1	Module_2
bOTU270	0	1	0	0.687776	0.0707	1	0	1	Module_6
bOTU589	0	1	1	0.494704	0.4618	1	0	1	Module_6
bOTU41	1	0	0	0.761187	0.0735	0	0	1	Module_1
bOTU314	0	1	1	0.479761	0.5687	1	0	1	Module_6
bOTU62	0	0	1	0.497488	0.3936	0	0	0	NA
bOTU3	1	0	0	0.658674	0.1606	0	0	1	Module_1
bOTU40	0	1	1	0.736812	0.1121	1	0	1	Module_2
bOTU192	0	1	0	0.586238	0.2872	1	0	1	Module_5
bOTU524	0	0	1	0.644918	0.0699	1	0	1	Module_2
bOTU464	0	1	0	0.544489	0.2902	1	0	1	Module_3
bOTU173	0	1	0	0.478417	1	0	0	0	NA
bOTU390	0	1	1	0.643654	0.2047	1	0	1	Module_6
bOTU395	0	1	1	0.430139	0.3864	1	0	1	Module_7
bOTU212	0	1	0	0.498623	0.466	1	0	1	Module_7
bOTU419	0	1	1	0.509576	0.3339	1	0	1	Module_2
bOTU44	0	1	1	0.976179	0.021	1	1	1	Module_4
bOTU13	0	1	1	0.632846	0.1308	1	0	1	Module_2
bOTU628	1	1	0	0.601204	0.2536	0	0	1	Module_9
bOTU566	0	0	1	0.447223	0.358	0	0	1	Module_2
bOTU67	0	1	0	0.520781	0.3249	1	0	1	Module_6
bOTU119	0	1	1	0.171937	0.9055	0	0	1	Module_16
bOTU373	0	1	1	0.494773	0.4244	1	0	1	Module_6
bOTU28	0	1	1	0.793313	0.0565	1	0	1	Module_2
bOTU1013	0	0	1	0.531361	0.2813	1	0	1	Module_6
bOTU64	0	1	1	0.823641	0.0677	1	0	1	Module_6
bOTU85	0	1	1	0.50799	0.4734	1	0	1	Module_2
bOTU391	0	1	0	0.757355	0.1114	1	0	1	Module_9
bOTU366	1	0	0	0.355874	0.6564	0	0	1	Module_1
bOTU313	0	0	1	0.654764	0.2554	1	0	1	Module_2
bOTU926	0	1	0	0.549466	0.4646	0	0	0	NA
bOTU34	0	1	1	0.372739	0.6518	0	0	1	Module_3
bOTU435	0	1	1	0.491607	0.4634	1	0	1	Module_6
bOTU151	0	1	1	0.414411	0.6783	0	0	1	Module_15
bOTU300	0	0	1	0.506195	0.4672	1	0	0	NA
bOTU498	1	0	0	0.537129	0.107	1	0	1	Module_8
bOTU284	0	0	1	0.623984	0.1119	0	0	1	Module_7
bOTU699	0	1	1	0.439207	0.5703	1	0	1	Module_6
bOTU111	0	0	1	0.382009	0.74	0	0	0	NA
bOTU1	0	1	0	0.515787	0.1437	1	0	1	Module_5
bOTU456	0	1	1	0.55363	0.4664	1	0	1	Module_2
bOTU775	0	1	1	0.523715	0.4281	1	0	1	Module_6
bOTU97	0	1	1	0.717888	0.0694	0	0	1	Module_4
bOTU709	0	1	1	0.294772	0.7716	0	0	1	Module_6
bOTU92	0	1	1	0.70074	0.068	1	0	1	Module_7
bOTU83	0	1	1	0.718203	0.0994	1	0	1	Module_7
bOTU77	0	1	1	0.819577	0.0363	1	1	1	Module_7
bOTU72	0	0	1	0.557636	0.2706	0	0	1	Module_2
bOTU587	1	1	0	0.609955	0.2907	0	0	1	Module_17
bOTU223	1	0	0	0.751264	0.0363	1	1	0	NA
bOTU1052	0	1	1	0.509651	0.461	1	0	1	Module_6
bOTU207	0	1	1	0.69734	0.1839	1	0	1	Module_3
bOTU607	0	1	0	0.58953	0.1424	1	0	1	Module_5
bOTU127	0	1	1	0.512304	0.3373	1	0	1	Module_7
bOTU316	0	0	1	0.652249	0.1457	1	0	1	Module_2
bOTU229	0	0	1	0.468264	0.6436	1	0	1	Module_6
bOTU193	0	0	1	0.642286	0.2078	0	0	1	Module_4
bOTU45	0	1	1	0.272557	0.7656	0	0	1	Module_3
bOTU569	0	0	1	0.423053	0.6364	1	0	1	Module_18
bOTU194	0	1	0	0.541134	0.2891	1	0	0	NA
bOTU249	0	1	1	0.396398	0.6801	0	0	0	NA
bOTU183	1	1	0	0.445057	0.3884	0	0	0	NA
bOTU179	0	0	1	0.671026	0.037	1	1	1	Module_2
bOTU114	0	1	1	0.774098	0.0672	1	0	1	Module_3
bOTU240	1	0	0	0.490433	0.5219	0	0	1	Module_1
bOTU402	0	1	1	0.592118	0.3541	1	0	1	Module_6
bOTU231	0	1	0	0.432489	0.8209	0	0	1	Module_3
bOTU441	0	1	1	0.362207	1	0	0	1	Module_1
bOTU106	0	1	1	0.324694	0.8657	0	0	1	Module_1
bOTU256	0	1	1	0.797094	0.0664	1	0	1	Module_2
bOTU73	0	1	0	0.819515	0.0366	1	1	1	Module_5
bOTU30	0	1	1	0.742066	0.0789	1	0	1	Module_7
bOTU202	0	1	0	0.945323	0.0366	1	1	0	NA
bOTU204	0	1	1	0.605567	0.1626	1	0	1	Module_6
bOTU265	1	0	1	0.455966	0.5782	0	0	1	Module_1
bOTU52	0	0	1	0.562023	0.2132	1	0	1	Module_3
bOTU54	1	0	0	0.676239	0.0724	0	0	0	NA
bOTU166	1	0	1	0.744541	0.0859	1	0	1	Module_12
bOTU82	0	1	0	0.597781	0.0731	1	0	1	Module_5
bOTU142	0	0	1	0.818761	0.037	1	1	1	Module_2
bOTU230	0	0	1	0.682609	0.0767	1	0	1	Module_7
bOTU486	0	0	1	0.886633	0.037	1	1	1	Module_4
bOTU158	1	0	0	0.832471	0.0363	1	1	1	Module_11
bOTU658	0	0	1	0.447136	1	0	0	1	Module_1
bOTU162	1	0	0	0.616389	0.0715	0	0	1	Module_11
bOTU35	0	0	1	0.451931	0.5781	0	0	0	NA
bOTU377	0	0	1	0.947734	0.037	1	1	1	Module_2
bOTU668	0	0	1	0.5949	0.2877	1	0	0	NA
bOTU584	0	1	1	0.503871	0.4606	1	0	1	Module_2
bOTU21	0	1	0	0.365461	0.7069	0	0	1	Module_3
bOTU148	0	1	1	0.690358	0.128	1	0	1	Module_7
bOTU144	1	0	0	0.835098	0.0363	1	1	1	Module_11
bOTU150	1	0	0	0.487875	0.4156	0	0	0	NA
bOTU211	0	1	0	0.798881	0.0366	1	1	0	NA
bOTU491	0	1	1	0.4566	0.5701	1	0	1	Module_7
bOTU113	0	1	1	0.563961	0.3541	1	0	1	Module_6
bOTU243	0	1	0	0.493184	0.6396	1	0	1	Module_2
bOTU633	1	0	1	0.521368	0.4677	0	0	1	Module_1
bOTU747	0	1	1	0.485568	0.4713	1	0	1	Module_5
bOTU310	0	1	1	0.575888	0.3541	1	0	1	Module_6
bOTU252	0	0	1	0.580469	0.2878	1	0	1	Module_3
bOTU93	0	1	1	0.631786	0.2074	1	0	1	Module_6
bOTU147	0	1	0	0.375785	0.5799	0	0	1	Module_3
bOTU227	0	1	1	0.704861	0.2076	1	0	1	Module_4
bOTU60	1	0	0	0.773271	0.0732	0	0	1	Module_1
bOTU131	0	1	1	0.402342	0.3245	1	0	1	Module_7
bOTU88	0	1	0	0.758212	0.0366	1	1	1	Module_6
bOTU631	0	0	1	0.951121	0.037	1	1	1	Module_2
bOTU296	0	0	1	0.523757	0.4662	1	0	1	Module_6
bOTU187	0	1	1	0.421046	0.463	1	0	1	Module_5
bOTU254	0	1	1	0.786551	0.0384	1	1	1	Module_4
bOTU640	0	1	0	0.405749	0.5292	0	0	0	NA
bOTU75	0	1	1	0.640422	0.1601	1	0	1	Module_5
bOTU764	1	0	0	0.494878	0.533	0	0	0	NA
bOTU358	0	1	1	0.554105	0.2477	1	0	1	Module_18
bOTU84	0	1	0	0.277558	0.9777	0	0	1	Module_1
bOTU168	0	1	1	0.665225	0.1636	1	0	1	Module_2
bOTU165	1	0	0	0.388937	0.4469	0	0	1	Module_1
bOTU266	0	1	1	0.662413	0.1283	1	0	1	Module_5
bOTU17	0	0	1	0.277324	0.8579	0	0	1	Module_3
bOTU65	0	1	0	0.273248	0.7755	0	0	0	NA
bOTU326	1	0	1	0.19717	0.9046	0	0	1	Module_1
bOTU189	0	0	1	0.726171	0.1051	1	0	1	Module_7
bOTU432	0	1	0	0.55517	0.2871	1	0	1	Module_2
bOTU209	0	0	1	0.443825	0.7875	1	0	1	Module_3
bOTU376	0	1	1	0.550522	0.2563	1	0	1	Module_7
bOTU20	1	0	0	0.590316	0.2527	0	0	1	Module_19
bOTU411	1	0	1	0.49204	0.4677	0	0	1	Module_1
bOTU80	0	1	1	0.595059	0.2678	1	0	1	Module_7
bOTU145	0	1	1	0.64763	0.1324	0	0	1	Module_5
bOTU169	1	0	0	0.635066	0.2345	0	0	1	Module_1
bOTU304	0	1	1	0.454074	0.5703	1	0	1	Module_6
bOTU57	1	0	0	0.692995	0.0749	0	0	1	Module_1
bOTU9	1	1	0	0.382087	0.613	0	0	1	Module_19
bOTU12	0	1	1	0.690841	0.1311	1	0	1	Module_4
bOTU196	1	0	0	0.619381	0.1472	0	0	1	Module_1
bOTU496	0	1	1	0.534142	0.4614	1	0	1	Module_2
bOTU409	0	1	1	0.607451	0.1929	1	0	1	Module_7
bOTU622	1	0	0	0.334461	0.6402	0	0	0	NA
bOTU281	0	1	1	0.694002	0.2036	1	0	1	Module_5
bOTU331	0	1	1	0.56264	0.2295	0	0	1	Module_3
bOTU275	0	0	1	0.550258	0.037	1	1	1	Module_2
bOTU206	0	1	1	0.580288	0.1186	1	0	1	Module_6
bOTU174	0	1	1	0.415024	0.6764	0	0	0	NA
bOTU115	0	1	1	0.569755	0.2967	0	0	1	Module_6
bOTU50	0	1	1	0.268697	0.9054	0	0	1	Module_3
bOTU78	0	1	0	0.622309	0.2501	1	0	1	Module_6
bOTU218	0	0	1	0.413411	0.6506	0	0	1	Module_3
bOTU118	0	1	0	0.682699	0.0366	1	1	1	Module_5
bOTU303	0	0	1	0.533617	0.037	1	1	1	Module_7
bOTU522	0	1	1	0.526867	0.4671	1	0	1	Module_2
bOTU99	0	1	0	0.306964	0.6991	0	0	1	Module_1
bOTU76	0	1	1	0.320911	0.8971	0	0	1	Module_1
bOTU318	0	0	1	0.553175	0.2863	1	0	1	Module_4
bOTU235	0	1	1	0.694218	0.1098	1	0	1	Module_4
bOTU301	0	1	0	0.461206	0.5687	0	0	0	NA
bOTU141	0	1	0	0.632191	0.1109	0	0	0	NA
bOTU180	1	0	0	0.731107	0.0735	1	0	1	Module_1
bOTU457	1	0	0	0.727312	0.107	0	0	1	Module_8
bOTU143	1	1	0	0.369791	0.6211	0	0	1	Module_1
bOTU32	0	0	1	0.508282	0.3915	1	0	1	Module_7
bOTU39	0	1	0	0.517858	0.3532	1	0	1	Module_4
bOTU536	1	0	0	0.839142	0.0731	1	0	1	Module_8
bOTU14	0	1	1	0.868685	0.0363	1	1	1	Module_5
bOTU87	0	0	1	0.571249	0.2677	0	0	1	Module_2
bOTU63	0	1	1	0.529421	0.3958	0	0	1	Module_3
bOTU26	0	1	1	0.525177	0.2931	1	0	1	Module_2
bOTU15	1	0	0	0.636867	0.1121	1	0	0	NA
bOTU427	1	0	0	0.610354	0.0735	1	0	1	Module_1
bOTU51	1	0	1	0.471743	0.4759	0	0	0	NA
bOTU146	0	1	1	0.611592	0.1995	0	0	0	NA
bOTU94	0	1	1	0.441125	0.4668	1	0	1	Module_10
bOTU157	0	1	1	0.421795	0.6745	0	0	1	Module_16
bOTU465	0	0	1	0.807205	0.037	1	1	1	Module_2
bOTU285	0	1	1	0.62855	0.2109	1	0	1	Module_5
bOTU100	0	1	1	0.513063	0.2612	1	0	1	Module_2
bOTU350	1	0	0	0.693558	0.1059	1	0	0	NA
bOTU135	0	1	1	0.586772	0.1638	1	0	1	Module_5
bOTU68	0	1	1	0.768206	0.063	1	0	1	Module_4
bOTU203	0	0	1	0.673002	0.037	0	0	1	Module_2
bOTU117	1	0	0	0.300269	0.6988	0	0	1	Module_1
bOTU232	1	1	0	0.589649	0.1785	0	0	0	NA
bOTU482	0	1	1	0.522638	0.3611	1	0	1	Module_5
bOTU489	1	0	1	0.405876	0.6784	0	0	1	Module_14
bOTU18	1	0	0	0.654404	0.1121	0	0	1	Module_1
bOTU562	0	1	1	0.698591	0.169	1	0	1	Module_7
bOTU505	1	0	0	0.573906	0.2921	0	0	1	Module_8
bOTU139	1	0	0	0.138093	0.9342	0	0	0	NA
bOTU74	0	1	0	0.499178	0.2908	1	0	1	Module_6
bOTU128	0	1	0	0.568258	0.1419	1	0	1	Module_6
bOTU533	0	1	1	0.663468	0.1881	1	0	1	Module_2
bOTU101	0	1	1	0.794354	0.0363	1	1	1	Module_4
bOTU38	1	0	1	0.260592	0.7444	0	0	1	Module_3
bOTU220	0	1	1	0.431508	0.461	1	0	1	Module_6
bOTU134	0	0	1	0.233748	0.8566	0	0	1	Module_1
bOTU302	0	1	1	0.439212	0.6783	0	0	1	Module_15
bOTU215	0	1	1	0.94677	0.0328	1	1	1	Module_2
bOTU112	1	0	1	0.454685	0.4419	0	0	0	NA
bOTU294	0	1	1	0.504794	0.36	1	0	1	Module_6
bOTU37	1	0	0	0.846997	0.0363	0	0	1	Module_1
bOTU138	0	1	1	0.426117	0.5385	1	0	1	Module_10
bOTU110	0	1	0	0.397091	0.8897	0	0	0	NA
bOTU6	0	1	1	0.215571	0.8855	0	0	0	NA
bOTU388	0	1	1	0.731989	0.1602	1	0	1	Module_2
bOTU121	0	1	1	0.557339	0.3549	0	0	0	NA
bOTU36	0	0	1	0.562903	0.2864	0	0	0	NA
bOTU570	0	1	1	0.557184	0.2519	1	0	1	Module_6
bOTU61	0	1	1	0.628949	0.1635	1	0	1	Module_2
bOTU538	0	0	1	0.794313	0.0699	1	0	1	Module_2
bOTU384	0	0	1	0.575983	0.2937	1	0	1	Module_2
bOTU396	0	1	0	0.819524	0.0707	1	0	1	Module_6
bOTU10	1	0	1	0.303365	0.8116	0	0	1	Module_1
bOTU109	0	1	1	0.550394	0.2674	1	0	1	Module_4
bOTU557	0	1	1	0.550126	0.4631	1	0	1	Module_4
bOTU434	0	0	1	0.409813	1	0	0	1	Module_14
bOTU646	0	1	1	0.551829	0.2462	1	0	1	Module_6
bOTU345	0	1	1	0.704279	0.1028	1	0	1	Module_6
bOTU153	0	1	0	0.671975	0.1072	1	0	1	Module_5
bOTU86	0	0	1	0.787008	0.0516	0	0	1	Module_7
bOTU288	0	1	0	0.613072	0.2547	1	0	1	Module_9
bOTU155	0	0	1	0.405342	0.9435	0	0	1	Module_1
bOTU66	0	1	1	0.225137	0.8113	0	0	0	NA
bOTU107	1	0	0	0.932718	0.0363	1	1	1	Module_1
bOTU58	0	1	1	0.689382	0.1111	0	0	1	Module_5
bOTU392	0	0	1	0.592775	0.1831	1	0	1	Module_7
bOTU23	0	1	0	0.685988	0.0707	1	0	1	Module_6
bOTU226	1	0	0	0.544547	0.2873	0	0	0	NA
bOTU1087	0	0	1	0.43621	1	0	0	1	Module_1
bOTU89	0	1	1	0.886892	0.0363	1	1	1	Module_4
bOTU70	0	1	1	0.456911	0.5619	0	0	1	Module_3
bOTU261	1	1	0	0.310259	0.8301	0	0	1	Module_1
bOTU177	0	0	1	0.401374	1	0	0	1	Module_1
bOTU225	0	0	1	0.53531	0.4637	1	0	0	NA
bOTU48	0	1	0	0.494958	0.3597	1	0	1	Module_7
bOTU739	1	0	1	0.544754	0.4622	0	0	0	NA
bOTU269	0	1	1	0.552464	0.3541	1	0	1	Module_6
bOTU19	1	0	0	0.594164	0.1454	0	0	0	NA
bOTU555	0	1	0	0.422971	1	0	0	1	Module_13
bOTU125	0	1	1	0.563524	0.2984	0	0	0	NA
bOTU383	0	1	1	0.268007	0.8135	0	0	0	NA
bOTU47	0	1	1	0.332287	0.6833	0	0	1	Module_3
bOTU236	1	0	1	0.451799	0.5289	0	0	1	Module_3
