# Supplementary material for: Enhancing soil health and strawberry disease resistance: the impact of calcium cyanamide treatment on soil microbiota and physicochemical properties
Source: Front Microbiol. 2024 Mar 21;15:1366814. doi: 10.3389/fmicb.2024.1366814 (PMC10991749; doi:10.3389/fmicb.2024.1366814)
Supplement: Supplementary file 1 [file Presentation_1.zip › TableS3.xlsx]

## Sheet: CK_TableS5
Community	Kingdom	Phylum	Class	Order	Family	Genus	Node	Degree	csOTU
CK	Bacteria	Gemmatimonadota	Gemmatimonadetes	Gemmatimonadales	Gemmatimonadaceae	JAABRT01	bOTU2238	37	No
CK	Bacteria	unassigned	unassigned	unassigned	unassigned	unassigned	bOTU1111	37	No
CK	Bacteria	Gemmatimonadota	Gemmatimonadetes	Gemmatimonadales	Gemmatimonadaceae	unassigned	bOTU2239	37	No
CK	Bacteria	Actinobacteriota	Actinomycetia	Propionibacteriales	Nocardioidaceae	unassigned	bOTU295	37	No
CK	Bacteria	Chloroflexota	Dehalococcoidia	unassigned	unassigned	unassigned	bOTU1325	37	No
CK	Bacteria	Actinobacteriota	Actinomycetia	Actinomycetales	Microbacteriaceae	unassigned	bOTU181	37	No
CK	Bacteria	Bacteroidota	Bacteroidia	Chitinophagales	Chitinophagaceae_966727	unassigned	bOTU1722	37	No
CK	Bacteria	Acidobacteriota	Vicinamibacteria	Vicinamibacterales	UBA2999	WHSN01	bOTU894	37	No
CK	Bacteria	Gemmatimonadota	Gemmatimonadetes	unassigned	unassigned	unassigned	bOTU2370	37	No
CK	Bacteria	Patescibacteria	Saccharimonadia	Saccharimonadales	unassigned	unassigned	bOTU1339	37	No
CK	Bacteria	Bacteroidota	Bacteroidia	Flavobacteriales_877923	Flavobacteriaceae	Flavobacterium	bOTU823	37	No
CK	Bacteria	Proteobacteria	Gammaproteobacteria	Burkholderiales_597441	SG8-41	UBA5216	bOTU1407	37	No
CK	Bacteria	Proteobacteria	Gammaproteobacteria	Steroidobacterales	Steroidobacteraceae	Bog-1198	bOTU1071	37	No
CK	Bacteria	Verrucomicrobiota	Verrucomicrobiae	Pedosphaerales	Pedosphaeraceae	Pedosphaera	bOTU762	37	No
CK	Bacteria	Gemmatimonadota	Gemmatimonadetes	Gemmatimonadales	Gemmatimonadaceae	Roseisolibacter	bOTU1054	37	No
CK	Bacteria	Proteobacteria	Alphaproteobacteria	Rhodospirillales_505895	Rhodospirillaceae	unassigned	bOTU876	37	No
CK	Bacteria	Bacteroidota	Bacteroidia	Chitinophagales	Chitinophagaceae_966727	Niastella	bOTU932	37	No
CK	Bacteria	Proteobacteria	Gammaproteobacteria	Burkholderiales_597441	Nitrosomonadaceae	Nitrosospira	bOTU844	37	No
CK	Bacteria	Proteobacteria	Gammaproteobacteria	Burkholderiales_597439	Usitatibacteraceae	Usitatibacter	bOTU1241	37	No
CK	Bacteria	Elusimicrobiota	Elusimicrobia_984208	unassigned	unassigned	unassigned	bOTU1052	37	No
CK	Bacteria	Proteobacteria	Alphaproteobacteria	Micavibrionales	Micavibrionaceae	UBA6145	bOTU676	37	No
CK	Bacteria	Bacteroidota	Bacteroidia	Sphingobacteriales	Sphingobacteriaceae	Sphingobacterium	bOTU893	37	No
CK	Bacteria	Verrucomicrobiota	Verrucomicrobiae	Pedosphaerales	unassigned	unassigned	bOTU946	37	No
CK	Bacteria	Patescibacteria	Saccharimonadia	Saccharimonadales	unassigned	unassigned	bOTU263	37	No
CK	Bacteria	unassigned	unassigned	unassigned	unassigned	unassigned	bOTU866	37	No
CK	Bacteria	Sumerlaeota	Sumerlaeia	Sumerlaeales	Sumerlaeaceae	HGW-BRC1-1	bOTU939	37	No
CK	Bacteria	Proteobacteria	Gammaproteobacteria	Burkholderiales_597433	SG8-39	SCGC-AG-212-J23	bOTU1154	37	No
CK	Bacteria	Proteobacteria	Gammaproteobacteria	Burkholderiales_595422	Burkholderiaceae_A_595422	unassigned	bOTU342	37	No
CK	Bacteria	Proteobacteria	Alphaproteobacteria	unassigned	unassigned	unassigned	bOTU915	37	No
CK	Bacteria	Proteobacteria	Alphaproteobacteria	Rhodospirillales_505895	unassigned	unassigned	bOTU993	37	No
CK	Bacteria	Proteobacteria	Gammaproteobacteria	unassigned	unassigned	unassigned	bOTU617	37	No
CK	Bacteria	Gemmatimonadota	Gemmatimonadetes	Gemmatimonadales	Gemmatimonadaceae	Roseisolibacter	bOTU1225	37	No
CK	Bacteria	Proteobacteria	Gammaproteobacteria	Burkholderiales_592524	Burkholderiaceae_A_580492	Cupriavidus	bOTU562	37	No
CK	Bacteria	Proteobacteria	Gammaproteobacteria	DSM-16500	DSM-16500	Aquicella_A	bOTU1293	37	No
CK	Bacteria	Bacteroidota	Bacteroidia	Flavobacteriales_877923	Flavobacteriaceae	Flavobacterium	bOTU540	37	No
CK	Bacteria	Actinobacteriota	Thermoleophilia	Solirubrobacterales	70-9	VAYN01	bOTU719	37	No
CK	Bacteria	Planctomycetota	Phycisphaerae	WQYP01	WQYP01	WQYP01	bOTU2576	37	No
CK	Bacteria	Patescibacteria	Saccharimonadia	Saccharimonadales	UBA4665	unassigned	bOTU575	37	No

## Sheet: C_TableS5
Community	Kingdom	Phylum	Class	Order	Family	Genus	Node	Degree	csOTU
C	Bacteria	Proteobacteria	Alphaproteobacteria	unassigned	unassigned	unassigned	bOTU325	59	Yes
C	Bacteria	Bacteroidota	Bacteroidia	Cytophagales	Spirosomaceae	unassigned	bOTU212	59	Yes
C	Bacteria	Bacteroidota	Bacteroidia	Chitinophagales	Chitinophagaceae_929731	unassigned	bOTU553	59	No
C	Bacteria	Gemmatimonadota	Gemmatimonadetes	Gemmatimonadales	Gemmatimonadaceae	Gemmatirosa	bOTU275	59	Yes
C	Bacteria	Proteobacteria	Alphaproteobacteria	Rhizobiales_A_504705	Beijerinckiaceae	Bosea	bOTU346	59	Yes
C	Bacteria	unassigned	unassigned	unassigned	unassigned	unassigned	bOTU523	58	No
C	Bacteria	Proteobacteria	Gammaproteobacteria	Xanthomonadales_613062	Rhodanobacteraceae_613062	unassigned	bOTU426	58	No
C	Bacteria	Proteobacteria	Gammaproteobacteria	Burkholderiales_592524	Burkholderiaceae_A_580492	Paraburkholderia_580243	bOTU371	58	No
C	Bacteria	Proteobacteria	Alphaproteobacteria	Caulobacterales	Caulobacteraceae	Brevundimonas	bOTU417	58	Yes
C	Bacteria	Proteobacteria	Alphaproteobacteria	Acetobacterales	Acetobacteraceae	unassigned	bOTU315	58	No

## Sheet: M_TableS5
Community	Kingdom	Phylum	Class	Order	Family	Genus	Node	Degree	csOTU
M	Bacteria	unassigned	unassigned	unassigned	unassigned	unassigned	bOTU156	33	Yes
M	Bacteria	Bacteroidota	Ignavibacteria	Ignavibacteriales	Ignavibacteriaceae_785640	Ignavibacterium	bOTU136	33	Yes
M	Bacteria	Firmicutes_D	Bacilli	Paenibacillales	unassigned	unassigned	bOTU479	33	Yes
M	Bacteria	Firmicutes_D	Bacilli	Lactobacillales	Lactobacillaceae	Lactobacillus	bOTU262	33	Yes
M	Bacteria	Firmicutes_D	Bacilli	Alicyclobacillales	Alicyclobacillaceae	unassigned	bOTU223	33	Yes
M	Bacteria	Proteobacteria	Gammaproteobacteria	Burkholderiales_592522	Burkholderiaceae_A_592522	Schlegelella_590482	bOTU374	33	Yes
M	Bacteria	unassigned	unassigned	unassigned	unassigned	unassigned	bOTU165	33	Yes
M	Bacteria	Chloroflexota	Dehalococcoidia	Tepidiformales	Tepidiformaceae	Tepidiforma	bOTU57	33	Yes
M	Bacteria	Proteobacteria	Gammaproteobacteria	Pseudomonadales_660879	Moraxellaceae	unassigned	bOTU196	33	Yes
M	Bacteria	unassigned	unassigned	unassigned	unassigned	unassigned	bOTU1181	33	No
M	Bacteria	Proteobacteria	Gammaproteobacteria	Burkholderiales_595423	Burkholderiaceae_A_595423	Limnobacter	bOTU403	33	Yes
M	Bacteria	Proteobacteria	Alphaproteobacteria	Caulobacterales	Caulobacteraceae	unassigned	bOTU175	33	Yes
M	Bacteria	Sumerlaeota	Sumerlaeia	Sumerlaeales	Sumerlaeaceae	HGW-BRC1-1	bOTU665	33	Yes
M	Bacteria	Chloroflexota	Chloroflexia	unassigned	unassigned	unassigned	bOTU37	33	Yes
M	Bacteria	Acidobacteriota	Acidobacteriae	unassigned	unassigned	unassigned	bOTU107	33	Yes
M	Bacteria	unassigned	unassigned	unassigned	unassigned	unassigned	bOTU591	33	Yes
M	Bacteria	Proteobacteria	Alphaproteobacteria	Dongiales	Dongiaceae	Hypericibacter	bOTU177	33	Yes
M	Bacteria	Chloroflexota	Chloroflexia	Chloroflexales_407288	Roseiflexaceae	unassigned	bOTU739	33	Yes
M	Bacteria	Chloroflexota	Chloroflexia	unassigned	unassigned	unassigned	bOTU71	33	Yes

## Sheet: CM_TableS5
Community	Kingdom	Phylum	Class	Order	Family	Genus	Node	Degree	csOTU
CM	Bacteria	Proteobacteria	Gammaproteobacteria	Burkholderiales_592522	Burkholderiaceae_A_592522	Rubrivivax	bOTU810	47	No
CM	Bacteria	Acidobacteriota	Acidobacteriae	Acidobacteriales	SbA1	Sulfotelmatobacter	bOTU825	47	No
CM	Bacteria	Proteobacteria	Alphaproteobacteria	Rhodospirillales_505895	unassigned	unassigned	bOTU1532	47	No
CM	Bacteria	Chloroflexota	Chloroflexia	Chloroflexales_407288	Roseiflexaceae	Roseiflexus	bOTU877	47	No
CM	Bacteria	Proteobacteria	Alphaproteobacteria	Rhizobiales_A_504705	unassigned	unassigned	bOTU1501	47	No
CM	Bacteria	Chloroflexota	Chloroflexia	Chloroflexales_407189	Herpetosiphonaceae_407189	Herpetosiphon	bOTU1080	47	No
CM	Bacteria	Gemmatimonadota	Gemmatimonadetes	Gemmatimonadales	Gemmatimonadaceae	AG11	bOTU1696	47	No
CM	Bacteria	Patescibacteria	Saccharimonadia	Saccharimonadales	UBA1020	UBA1020	bOTU1877	47	No
CM	Bacteria	Gemmatimonadota	Gemmatimonadetes	Gemmatimonadales	Gemmatimonadaceae	unassigned	bOTU1675	47	No
CM	Bacteria	Proteobacteria	Gammaproteobacteria	unassigned	unassigned	unassigned	bOTU1112	47	No
CM	Bacteria	Proteobacteria	Alphaproteobacteria	unassigned	unassigned	unassigned	bOTU423	47	No
CM	Bacteria	unassigned	unassigned	unassigned	unassigned	unassigned	bOTU1579	47	No
CM	Bacteria	Proteobacteria	Gammaproteobacteria	Burkholderiales_592522	Burkholderiaceae_A_592522	unassigned	bOTU1913	47	No
CM	Bacteria	Proteobacteria	Gammaproteobacteria	Burkholderiales_592522	Burkholderiaceae_A_592522	unassigned	bOTU672	47	No
CM	Bacteria	Proteobacteria	Alphaproteobacteria	Rhizobiales_A_501637	Kaistiaceae_501637	Kaistia	bOTU1336	47	No
CM	Bacteria	Bacteroidota	Bacteroidia	Flavobacteriales_877923	Flavobacteriaceae	Flavobacterium	bOTU1502	47	No
CM	Bacteria	Verrucomicrobiota	Verrucomicrobiae	Pedosphaerales	unassigned	unassigned	bOTU946	47	No
CM	Bacteria	Bacteroidota	Bacteroidia	Chitinophagales	Chitinophagaceae_966727	Flavitalea_936101	bOTU476	47	No
CM	Bacteria	Proteobacteria	Gammaproteobacteria	unassigned	unassigned	unassigned	bOTU1598	47	No
CM	Bacteria	Bacteroidota	Bacteroidia	Chitinophagales	Chitinophagaceae_966727	unassigned	bOTU1503	47	No
CM	Bacteria	Bacteroidota	Bacteroidia	Chitinophagales	Chitinophagaceae_966727	unassigned	bOTU1726	47	No
CM	Bacteria	Bacteroidota	Bacteroidia	Sphingobacteriales	Sphingobacteriaceae	Pedobacter_881389	bOTU1375	47	No
CM	Bacteria	Verrucomicrobiota	Verrucomicrobiae	Chthoniobacterales	Chthoniobacteraceae	VFJQ01	bOTU1000	47	No
CM	Bacteria	Gemmatimonadota	Gemmatimonadetes	Gemmatimonadales	Gemmatimonadaceae	Gemmatimonas	bOTU635	47	No
CM	Bacteria	Verrucomicrobiota	Verrucomicrobiae	Pedosphaerales	UBA3939	UBA3939	bOTU450	47	No
CM	Bacteria	Proteobacteria	Alphaproteobacteria	Azospirillales_507929	Azospirillaceae_507917	Azospirillum	bOTU884	47	No
CM	Bacteria	Proteobacteria	Gammaproteobacteria	Burkholderiales_592524	Burkholderiaceae_A_574758	Massilia	bOTU550	47	No
CM	Bacteria	Myxococcota_A_473307	Polyangia_463783	Polyangiales	SLQV01	SLQV01	bOTU2161	47	No
CM	Bacteria	Verrucomicrobiota	Verrucomicrobiae	Pedosphaerales	Pedosphaeraceae	Pedosphaera	bOTU1412	47	No
CM	Bacteria	Sumerlaeota	Sumerlaeia	Sumerlaeales	Sumerlaeaceae	HGW-BRC1-1	bOTU939	47	No
CM	Bacteria	unassigned	unassigned	unassigned	unassigned	unassigned	bOTU1255	47	No
CM	Bacteria	Proteobacteria	Gammaproteobacteria	Xanthomonadales_616009	Xanthomonadaceae_616009	Arenimonas_613591	bOTU481	47	No
CM	Bacteria	Bacteroidota	Bacteroidia	Chitinophagales	Chitinophagaceae_966727	Lacibacter	bOTU561	47	No
CM	Bacteria	Actinobacteriota	Thermoleophilia	Solirubrobacterales	Solirubrobacteraceae_405308	Baekduia	bOTU1338	47	No
CM	Bacteria	Proteobacteria	Alphaproteobacteria	unassigned	unassigned	unassigned	bOTU1355	47	No
CM	Bacteria	Proteobacteria	Alphaproteobacteria	Rhizobiales_A_504705	Beijerinckiaceae	Bosea	bOTU346	47	No
CM	Bacteria	Fibrobacterota	Fibrobacteria	Fibrobacterales	Fibrobacteraceae	unassigned	bOTU1003	47	No
CM	Bacteria	Gemmatimonadota	Gemmatimonadetes	Gemmatimonadales	Gemmatimonadaceae	SCN-70-22	bOTU708	47	No
CM	Bacteria	Acidobacteriota	Holophagae	Holophagales	Holophagaceae	Holophaga	bOTU1131	47	No
CM	Bacteria	Bacteroidota	Bacteroidia	Chitinophagales	Chitinophagaceae_966727	unassigned	bOTU759	47	No
CM	Bacteria	Proteobacteria	Alphaproteobacteria	unassigned	unassigned	unassigned	bOTU200	47	No
CM	Bacteria	Bacteroidota	Bacteroidia	Chitinophagales	Chitinophagaceae_966727	Foetidibacter	bOTU828	47	No
CM	Bacteria	Proteobacteria	Gammaproteobacteria	Enterobacterales_A_737866	Enterobacteriaceae_A	Enterobacter_B_683926	bOTU710	47	No
CM	Bacteria	unassigned	unassigned	unassigned	unassigned	unassigned	bOTU1946	47	No
CM	Bacteria	Actinobacteriota	Acidimicrobiia_401430	Acidimicrobiales	unassigned	unassigned	bOTU887	47	No
CM	Bacteria	Patescibacteria	unassigned	unassigned	unassigned	unassigned	bOTU2246	47	No
CM	Bacteria	Actinobacteriota	Acidimicrobiia_401430	Acidimicrobiales	Ilumatobacteraceae	unassigned	bOTU2316	47	No
CM	Bacteria	Proteobacteria	Gammaproteobacteria	Burkholderiales_592524	Burkholderiaceae_A_580492	Cupriavidus	bOTU1023	47	No

## Sheet: Sheet1
Community	Kingdom	Phylum	Class	Order	Family	Genus	Node	Degree	csOTU
CK	Bacteria	Gemmatimonadota	Gemmatimonadetes	Gemmatimonadales	Gemmatimonadaceae	JAABRT01	bOTU2238	37	No
CK	Bacteria	unassigned	unassigned	unassigned	unassigned	unassigned	bOTU1111	37	No
CK	Bacteria	Gemmatimonadota	Gemmatimonadetes	Gemmatimonadales	Gemmatimonadaceae	unassigned	bOTU2239	37	No
CK	Bacteria	Actinobacteriota	Actinomycetia	Propionibacteriales	Nocardioidaceae	unassigned	bOTU295	37	No
CK	Bacteria	Chloroflexota	Dehalococcoidia	unassigned	unassigned	unassigned	bOTU1325	37	No
CK	Bacteria	Actinobacteriota	Actinomycetia	Actinomycetales	Microbacteriaceae	unassigned	bOTU181	37	No
CK	Bacteria	Bacteroidota	Bacteroidia	Chitinophagales	Chitinophagaceae_966727	unassigned	bOTU1722	37	No
CK	Bacteria	Acidobacteriota	Vicinamibacteria	Vicinamibacterales	UBA2999	WHSN01	bOTU894	37	No
CK	Bacteria	Gemmatimonadota	Gemmatimonadetes	unassigned	unassigned	unassigned	bOTU2370	37	No
CK	Bacteria	Patescibacteria	Saccharimonadia	Saccharimonadales	unassigned	unassigned	bOTU1339	37	No
CK	Bacteria	Bacteroidota	Bacteroidia	Flavobacteriales_877923	Flavobacteriaceae	Flavobacterium	bOTU823	37	No
CK	Bacteria	Proteobacteria	Gammaproteobacteria	Burkholderiales_597441	SG8-41	UBA5216	bOTU1407	37	No
CK	Bacteria	Proteobacteria	Gammaproteobacteria	Steroidobacterales	Steroidobacteraceae	Bog-1198	bOTU1071	37	No
CK	Bacteria	Verrucomicrobiota	Verrucomicrobiae	Pedosphaerales	Pedosphaeraceae	Pedosphaera	bOTU762	37	No
CK	Bacteria	Gemmatimonadota	Gemmatimonadetes	Gemmatimonadales	Gemmatimonadaceae	Roseisolibacter	bOTU1054	37	No
CK	Bacteria	Proteobacteria	Alphaproteobacteria	Rhodospirillales_505895	Rhodospirillaceae	unassigned	bOTU876	37	No
CK	Bacteria	Bacteroidota	Bacteroidia	Chitinophagales	Chitinophagaceae_966727	Niastella	bOTU932	37	No
CK	Bacteria	Proteobacteria	Gammaproteobacteria	Burkholderiales_597441	Nitrosomonadaceae	Nitrosospira	bOTU844	37	No
CK	Bacteria	Proteobacteria	Gammaproteobacteria	Burkholderiales_597439	Usitatibacteraceae	Usitatibacter	bOTU1241	37	No
CK	Bacteria	Elusimicrobiota	Elusimicrobia_984208	unassigned	unassigned	unassigned	bOTU1052	37	No
CK	Bacteria	Proteobacteria	Alphaproteobacteria	Micavibrionales	Micavibrionaceae	UBA6145	bOTU676	37	No
CK	Bacteria	Bacteroidota	Bacteroidia	Sphingobacteriales	Sphingobacteriaceae	Sphingobacterium	bOTU893	37	No
CK	Bacteria	Verrucomicrobiota	Verrucomicrobiae	Pedosphaerales	unassigned	unassigned	bOTU946	37	No
CK	Bacteria	Patescibacteria	Saccharimonadia	Saccharimonadales	unassigned	unassigned	bOTU263	37	No
CK	Bacteria	unassigned	unassigned	unassigned	unassigned	unassigned	bOTU866	37	No
CK	Bacteria	Sumerlaeota	Sumerlaeia	Sumerlaeales	Sumerlaeaceae	HGW-BRC1-1	bOTU939	37	No
CK	Bacteria	Proteobacteria	Gammaproteobacteria	Burkholderiales_597433	SG8-39	SCGC-AG-212-J23	bOTU1154	37	No
CK	Bacteria	Proteobacteria	Gammaproteobacteria	Burkholderiales_595422	Burkholderiaceae_A_595422	unassigned	bOTU342	37	No
CK	Bacteria	Proteobacteria	Alphaproteobacteria	unassigned	unassigned	unassigned	bOTU915	37	No
CK	Bacteria	Proteobacteria	Alphaproteobacteria	Rhodospirillales_505895	unassigned	unassigned	bOTU993	37	No
CK	Bacteria	Proteobacteria	Gammaproteobacteria	unassigned	unassigned	unassigned	bOTU617	37	No
CK	Bacteria	Gemmatimonadota	Gemmatimonadetes	Gemmatimonadales	Gemmatimonadaceae	Roseisolibacter	bOTU1225	37	No
CK	Bacteria	Proteobacteria	Gammaproteobacteria	Burkholderiales_592524	Burkholderiaceae_A_580492	Cupriavidus	bOTU562	37	No
CK	Bacteria	Proteobacteria	Gammaproteobacteria	DSM-16500	DSM-16500	Aquicella_A	bOTU1293	37	No
CK	Bacteria	Bacteroidota	Bacteroidia	Flavobacteriales_877923	Flavobacteriaceae	Flavobacterium	bOTU540	37	No
CK	Bacteria	Actinobacteriota	Thermoleophilia	Solirubrobacterales	70-9	VAYN01	bOTU719	37	No
CK	Bacteria	Planctomycetota	Phycisphaerae	WQYP01	WQYP01	WQYP01	bOTU2576	37	No
CK	Bacteria	Patescibacteria	Saccharimonadia	Saccharimonadales	UBA4665	unassigned	bOTU575	37	No
C	Bacteria	Proteobacteria	Alphaproteobacteria	unassigned	unassigned	unassigned	bOTU325	59	Yes
C	Bacteria	Bacteroidota	Bacteroidia	Cytophagales	Spirosomaceae	unassigned	bOTU212	59	Yes
C	Bacteria	Bacteroidota	Bacteroidia	Chitinophagales	Chitinophagaceae_929731	unassigned	bOTU553	59	No
C	Bacteria	Gemmatimonadota	Gemmatimonadetes	Gemmatimonadales	Gemmatimonadaceae	Gemmatirosa	bOTU275	59	Yes
C	Bacteria	Proteobacteria	Alphaproteobacteria	Rhizobiales_A_504705	Beijerinckiaceae	Bosea	bOTU346	59	Yes
C	Bacteria	unassigned	unassigned	unassigned	unassigned	unassigned	bOTU523	58	No
C	Bacteria	Proteobacteria	Gammaproteobacteria	Xanthomonadales_613062	Rhodanobacteraceae_613062	unassigned	bOTU426	58	No
C	Bacteria	Proteobacteria	Gammaproteobacteria	Burkholderiales_592524	Burkholderiaceae_A_580492	Paraburkholderia_580243	bOTU371	58	No
C	Bacteria	Proteobacteria	Alphaproteobacteria	Caulobacterales	Caulobacteraceae	Brevundimonas	bOTU417	58	Yes
C	Bacteria	Proteobacteria	Alphaproteobacteria	Acetobacterales	Acetobacteraceae	unassigned	bOTU315	58	No
M	Bacteria	unassigned	unassigned	unassigned	unassigned	unassigned	bOTU156	33	Yes
M	Bacteria	Bacteroidota	Ignavibacteria	Ignavibacteriales	Ignavibacteriaceae_785640	Ignavibacterium	bOTU136	33	Yes
M	Bacteria	Firmicutes_D	Bacilli	Paenibacillales	unassigned	unassigned	bOTU479	33	Yes
M	Bacteria	Firmicutes_D	Bacilli	Lactobacillales	Lactobacillaceae	Lactobacillus	bOTU262	33	Yes
M	Bacteria	Firmicutes_D	Bacilli	Alicyclobacillales	Alicyclobacillaceae	unassigned	bOTU223	33	Yes
M	Bacteria	Proteobacteria	Gammaproteobacteria	Burkholderiales_592522	Burkholderiaceae_A_592522	Schlegelella_590482	bOTU374	33	Yes
M	Bacteria	unassigned	unassigned	unassigned	unassigned	unassigned	bOTU165	33	Yes
M	Bacteria	Chloroflexota	Dehalococcoidia	Tepidiformales	Tepidiformaceae	Tepidiforma	bOTU57	33	Yes
M	Bacteria	Proteobacteria	Gammaproteobacteria	Pseudomonadales_660879	Moraxellaceae	unassigned	bOTU196	33	Yes
M	Bacteria	unassigned	unassigned	unassigned	unassigned	unassigned	bOTU1181	33	No
M	Bacteria	Proteobacteria	Gammaproteobacteria	Burkholderiales_595423	Burkholderiaceae_A_595423	Limnobacter	bOTU403	33	Yes
M	Bacteria	Proteobacteria	Alphaproteobacteria	Caulobacterales	Caulobacteraceae	unassigned	bOTU175	33	Yes
M	Bacteria	Sumerlaeota	Sumerlaeia	Sumerlaeales	Sumerlaeaceae	HGW-BRC1-1	bOTU665	33	Yes
M	Bacteria	Chloroflexota	Chloroflexia	unassigned	unassigned	unassigned	bOTU37	33	Yes
M	Bacteria	Acidobacteriota	Acidobacteriae	unassigned	unassigned	unassigned	bOTU107	33	Yes
M	Bacteria	unassigned	unassigned	unassigned	unassigned	unassigned	bOTU591	33	Yes
M	Bacteria	Proteobacteria	Alphaproteobacteria	Dongiales	Dongiaceae	Hypericibacter	bOTU177	33	Yes
M	Bacteria	Chloroflexota	Chloroflexia	Chloroflexales_407288	Roseiflexaceae	unassigned	bOTU739	33	Yes
M	Bacteria	Chloroflexota	Chloroflexia	unassigned	unassigned	unassigned	bOTU71	33	Yes
CM	Bacteria	Proteobacteria	Gammaproteobacteria	Burkholderiales_592522	Burkholderiaceae_A_592522	Rubrivivax	bOTU810	47	No
CM	Bacteria	Acidobacteriota	Acidobacteriae	Acidobacteriales	SbA1	Sulfotelmatobacter	bOTU825	47	No
CM	Bacteria	Proteobacteria	Alphaproteobacteria	Rhodospirillales_505895	unassigned	unassigned	bOTU1532	47	No
CM	Bacteria	Chloroflexota	Chloroflexia	Chloroflexales_407288	Roseiflexaceae	Roseiflexus	bOTU877	47	No
CM	Bacteria	Proteobacteria	Alphaproteobacteria	Rhizobiales_A_504705	unassigned	unassigned	bOTU1501	47	No
CM	Bacteria	Chloroflexota	Chloroflexia	Chloroflexales_407189	Herpetosiphonaceae_407189	Herpetosiphon	bOTU1080	47	No
CM	Bacteria	Gemmatimonadota	Gemmatimonadetes	Gemmatimonadales	Gemmatimonadaceae	AG11	bOTU1696	47	No
CM	Bacteria	Patescibacteria	Saccharimonadia	Saccharimonadales	UBA1020	UBA1020	bOTU1877	47	No
CM	Bacteria	Gemmatimonadota	Gemmatimonadetes	Gemmatimonadales	Gemmatimonadaceae	unassigned	bOTU1675	47	No
CM	Bacteria	Proteobacteria	Gammaproteobacteria	unassigned	unassigned	unassigned	bOTU1112	47	No
CM	Bacteria	Proteobacteria	Alphaproteobacteria	unassigned	unassigned	unassigned	bOTU423	47	No
CM	Bacteria	unassigned	unassigned	unassigned	unassigned	unassigned	bOTU1579	47	No
CM	Bacteria	Proteobacteria	Gammaproteobacteria	Burkholderiales_592522	Burkholderiaceae_A_592522	unassigned	bOTU1913	47	No
CM	Bacteria	Proteobacteria	Gammaproteobacteria	Burkholderiales_592522	Burkholderiaceae_A_592522	unassigned	bOTU672	47	No
CM	Bacteria	Proteobacteria	Alphaproteobacteria	Rhizobiales_A_501637	Kaistiaceae_501637	Kaistia	bOTU1336	47	No
CM	Bacteria	Bacteroidota	Bacteroidia	Flavobacteriales_877923	Flavobacteriaceae	Flavobacterium	bOTU1502	47	No
CM	Bacteria	Verrucomicrobiota	Verrucomicrobiae	Pedosphaerales	unassigned	unassigned	bOTU946	47	No
CM	Bacteria	Bacteroidota	Bacteroidia	Chitinophagales	Chitinophagaceae_966727	Flavitalea_936101	bOTU476	47	No
CM	Bacteria	Proteobacteria	Gammaproteobacteria	unassigned	unassigned	unassigned	bOTU1598	47	No
CM	Bacteria	Bacteroidota	Bacteroidia	Chitinophagales	Chitinophagaceae_966727	unassigned	bOTU1503	47	No
CM	Bacteria	Bacteroidota	Bacteroidia	Chitinophagales	Chitinophagaceae_966727	unassigned	bOTU1726	47	No
CM	Bacteria	Bacteroidota	Bacteroidia	Sphingobacteriales	Sphingobacteriaceae	Pedobacter_881389	bOTU1375	47	No
CM	Bacteria	Verrucomicrobiota	Verrucomicrobiae	Chthoniobacterales	Chthoniobacteraceae	VFJQ01	bOTU1000	47	No
CM	Bacteria	Gemmatimonadota	Gemmatimonadetes	Gemmatimonadales	Gemmatimonadaceae	Gemmatimonas	bOTU635	47	No
CM	Bacteria	Verrucomicrobiota	Verrucomicrobiae	Pedosphaerales	UBA3939	UBA3939	bOTU450	47	No
CM	Bacteria	Proteobacteria	Alphaproteobacteria	Azospirillales_507929	Azospirillaceae_507917	Azospirillum	bOTU884	47	No
CM	Bacteria	Proteobacteria	Gammaproteobacteria	Burkholderiales_592524	Burkholderiaceae_A_574758	Massilia	bOTU550	47	No
CM	Bacteria	Myxococcota_A_473307	Polyangia_463783	Polyangiales	SLQV01	SLQV01	bOTU2161	47	No
CM	Bacteria	Verrucomicrobiota	Verrucomicrobiae	Pedosphaerales	Pedosphaeraceae	Pedosphaera	bOTU1412	47	No
CM	Bacteria	Sumerlaeota	Sumerlaeia	Sumerlaeales	Sumerlaeaceae	HGW-BRC1-1	bOTU939	47	No
CM	Bacteria	unassigned	unassigned	unassigned	unassigned	unassigned	bOTU1255	47	No
CM	Bacteria	Proteobacteria	Gammaproteobacteria	Xanthomonadales_616009	Xanthomonadaceae_616009	Arenimonas_613591	bOTU481	47	No
CM	Bacteria	Bacteroidota	Bacteroidia	Chitinophagales	Chitinophagaceae_966727	Lacibacter	bOTU561	47	No
CM	Bacteria	Actinobacteriota	Thermoleophilia	Solirubrobacterales	Solirubrobacteraceae_405308	Baekduia	bOTU1338	47	No
CM	Bacteria	Proteobacteria	Alphaproteobacteria	unassigned	unassigned	unassigned	bOTU1355	47	No
CM	Bacteria	Proteobacteria	Alphaproteobacteria	Rhizobiales_A_504705	Beijerinckiaceae	Bosea	bOTU346	47	No
CM	Bacteria	Fibrobacterota	Fibrobacteria	Fibrobacterales	Fibrobacteraceae	unassigned	bOTU1003	47	No
CM	Bacteria	Gemmatimonadota	Gemmatimonadetes	Gemmatimonadales	Gemmatimonadaceae	SCN-70-22	bOTU708	47	No
CM	Bacteria	Acidobacteriota	Holophagae	Holophagales	Holophagaceae	Holophaga	bOTU1131	47	No
CM	Bacteria	Bacteroidota	Bacteroidia	Chitinophagales	Chitinophagaceae_966727	unassigned	bOTU759	47	No
CM	Bacteria	Proteobacteria	Alphaproteobacteria	unassigned	unassigned	unassigned	bOTU200	47	No
CM	Bacteria	Bacteroidota	Bacteroidia	Chitinophagales	Chitinophagaceae_966727	Foetidibacter	bOTU828	47	No
CM	Bacteria	Proteobacteria	Gammaproteobacteria	Enterobacterales_A_737866	Enterobacteriaceae_A	Enterobacter_B_683926	bOTU710	47	No
CM	Bacteria	unassigned	unassigned	unassigned	unassigned	unassigned	bOTU1946	47	No
CM	Bacteria	Actinobacteriota	Acidimicrobiia_401430	Acidimicrobiales	unassigned	unassigned	bOTU887	47	No
CM	Bacteria	Patescibacteria	unassigned	unassigned	unassigned	unassigned	bOTU2246	47	No
CM	Bacteria	Actinobacteriota	Acidimicrobiia_401430	Acidimicrobiales	Ilumatobacteraceae	unassigned	bOTU2316	47	No
CM	Bacteria	Proteobacteria	Gammaproteobacteria	Burkholderiales_592524	Burkholderiaceae_A_580492	Cupriavidus	bOTU1023	47	No
